# Supplementary material for: Ethyl 2-benzyl-1-propyl-1H-indole-3-carboxyl­ate
Source: Acta Crystallogr Sect E Struct Rep Online. 2009 May 14;65(Pt 6):o1284. doi: 10.1107/S1600536809016493 (PMC2969616; doi:10.1107/S1600536809016493)
Supplement: Supplementary file 1 [file e-65-o1284-sup1.cif]

##############################################################################
###                                                                        ###
###        Electronic paper (Acta Crystallographica Section E)             ###
###                                                                        ###
##############################################################################
#                                                                            #
# This CIF contains the data in a paper accepted for publication in Acta     #
# Crystallographica Section E. It conforms to the requirements of Notes      #
# for Authors for Section E, and has been peer reviewed under the auspices   #
# of the IUCr Commission on Journals.                                        #
#                                                                            #
# Full details of the Crystallographic Information File format               #
# are given in the paper "The Crystallographic Information File (CIF):       #
# a New Standard Archive File for Crystallography" by S. R. Hall, F. H.      #
# Allen and I. D. Brown [Acta Cryst. (1991), A47, 655-685].                  #
#                                                                            #
# The current version of the core CIF dictionary is obtainable from          #
# ftp://ftp.iucr.org/pub/cif_core.dic. The current version number is 2.4.    #
#                                                                            #
# Software is freely available for graphical display of the structure(s) in  #
# this CIF.  For information consult the CIF home page http://www.iucr.org/  #
# cif/home.html                                                              #
#                                                                            #
# This file may be used for bona fide research purposes within the           #
# scientific community so long as proper attribution is given to the journal # 
# article from which it was obtained.                                        #
#                                                                            #
##############################################################################
                                             
data_global
_audit_creation_method     'from SHELXL97 CIF and IUCr SHELXL97-template'
_journal_date_recd_electronic     2009-04-29
_journal_date_accepted     2009-05-02
_journal_name_full     'Acta Crystallographica, Section E'
_journal_year     2009
_journal_volume     65
_journal_issue      6
_journal_page_first     o1284
_journal_page_last     o1284
_journal_paper_category     QO
_journal_coeditor_code     HB2963
_publ_contact_author_name     'Peifan Li'
_publ_contact_author_address
; Department of pharmaceuticals,
Tianjin Medical College,Tianjin 300222,
 P. R. China
;
_publ_contact_author_email     austinmm@126.com
_publ_contact_author_fax     .
_publ_contact_author_phone     .
_publ_section_title
;
Ethyl 2-benzyl-1-propyl-1<i>H</i>-indole-3-carboxylate
;
loop_
    _publ_author_name
    _publ_author_address
    'Li, Peifan'
;
Department of Pharmaceuticals
Tianjin Medical College
Tianjin 300222
People's Republic of China
;
    'Wang, Wenjie'
;
Department of Pharmaceuticals
Tianjin Medical College
Tianjin 300222
People's Republic of China
;
    'Li, Caiyun'
;
Department of Pharmaceuticals
Tianjin Medical College
Tianjin 300222
People's Republic of China
;
    'Bian, Xiaoxia'
;
Department of Pharmaceuticals
Tianjin Medical College
Tianjin 300222
People's Republic of China
;
data_I
_chemical_name_systematic
;
Ethyl 2-benzyl-1-propyl-1<i>H</i>-indole-3-carboxylate
;
_chemical_name_common     ?
_chemical_formula_moiety     'C21 H23 N O2'
_chemical_formula_sum     'C21 H23 N O2'
_chemical_formula_weight     321.40
_chemical_melting_point     ?
_symmetry_cell_setting     Orthorhombic
_symmetry_space_group_name_H-M     'P n a 21'
_symmetry_space_group_name_Hall     'P 2c -2n'
loop_
    _symmetry_equiv_pos_as_xyz
    'x, y, z'
    '-x, -y, z+1/2'
    'x+1/2, -y+1/2, z'
    '-x+1/2, y+1/2, z+1/2'
_cell_length_a     16.231(3)
_cell_length_b     19.479(4)
_cell_length_c     5.5226(11)
_cell_angle_alpha     90.00
_cell_angle_beta     90.00
_cell_angle_gamma     90.00
_cell_volume     1746.0(6)
_cell_formula_units_Z     4
_cell_measurement_reflns_used     5126
_cell_measurement_theta_min     2.439
_cell_measurement_theta_max     27.491
_cell_measurement_temperature     113(2)
_exptl_crystal_description     needle
_exptl_crystal_colour     colourless
_exptl_crystal_size_max     0.20
_exptl_crystal_size_mid     0.16
_exptl_crystal_size_min     0.12
_exptl_crystal_density_diffrn     1.223
_exptl_crystal_density_meas     ?
_exptl_crystal_density_method     'not measured'
_exptl_crystal_F_000     688
_exptl_absorpt_coefficient_mu     0.078
_exptl_absorpt_correction_type     multi-scan
_exptl_absorpt_process_details     '(CrystalClear; Rigaku/MSC, 2005)'
_exptl_absorpt_correction_T_min     0.9846
_exptl_absorpt_correction_T_max     0.9907
_exptl_special_details
;
 ?
;
_diffrn_ambient_temperature     113(2)
_diffrn_radiation_type     MoK\a
_diffrn_radiation_wavelength     0.71073
_diffrn_radiation_source     'rotating anode'
_diffrn_radiation_monochromator     confocal
_diffrn_measurement_device_type     'Rigaku Saturn CCD area-detector'
_diffrn_measurement_method     '\w and \f scans'
_diffrn_detector_area_resol_mean     7.31
_diffrn_reflns_number     13765
_diffrn_reflns_av_R_equivalents     0.0439
_diffrn_reflns_av_sigmaI/netI     0.0315
_diffrn_reflns_theta_min     2.44
_diffrn_reflns_theta_max     27.49
_diffrn_reflns_theta_full     27.49
_diffrn_measured_fraction_theta_max     0.996
_diffrn_measured_fraction_theta_full     0.996
_diffrn_reflns_limit_h_min     -21
_diffrn_reflns_limit_h_max     20
_diffrn_reflns_limit_k_min     -25
_diffrn_reflns_limit_k_max     25
_diffrn_reflns_limit_l_min     -4
_diffrn_reflns_limit_l_max     7
_diffrn_standards_number     0
_diffrn_standards_interval_count     0
_diffrn_standards_interval_time     0
_diffrn_standards_decay_%     0
_refine_special_details
;
 Refinement of F^2^ against ALL reflections.  The weighted R-factor wR and
 goodness of fit S are based on F^2^, conventional R-factors R are based
 on F, with F set to zero for negative F^2^. The threshold expression of
 F^2^ > 2sigma(F^2^) is used only for calculating R-factors(gt) etc. and is
 not relevant to the choice of reflections for refinement.  R-factors based
 on F^2^ are statistically about twice as large as those based on F, and R-
 factors based on ALL data will be even larger.
;
_reflns_number_total     2204
_reflns_number_gt     2060
_reflns_threshold_expression     >2sigma(I)
_refine_ls_structure_factor_coef     Fsqd
_refine_ls_matrix_type     full
_refine_ls_R_factor_all     0.0470
_refine_ls_R_factor_gt     0.0435
_refine_ls_wR_factor_gt     0.0991
_refine_ls_wR_factor_ref     0.1016
_refine_ls_goodness_of_fit_ref     1.072
_refine_ls_restrained_S_all     1.071
_refine_ls_number_reflns     2204
_refine_ls_number_parameters     220
_refine_ls_number_restraints     1
_refine_ls_hydrogen_treatment     constr
_refine_ls_weighting_scheme     calc
_refine_ls_weighting_details
         'calc w=1/[\s^2^(Fo^2^)+(0.0496P)^2^+0.3147P] where P=(Fo^2^+2Fc^2^)/3'
_atom_sites_solution_hydrogens     geom
_atom_sites_solution_primary     direct
_atom_sites_solution_secondary     difmap
_refine_ls_shift/su_max     0.000
_refine_ls_shift/su_mean     0.000
_refine_diff_density_max     0.180
_refine_diff_density_min     -0.154
_refine_ls_extinction_method     SHELXL
_refine_ls_extinction_coef     0.044(4)
_refine_ls_extinction_expression
                                  'Fc^*^=kFc[1+0.001xFc^2^\l^3^/sin(2\q)]^-1/4^'
_refine_ls_abs_structure_details     'None, Friedel Pairs merged'
_refine_ls_abs_structure_Flack     ?
loop_
    _atom_type_symbol
    _atom_type_description
    _atom_type_scat_dispersion_real
    _atom_type_scat_dispersion_imag
    _atom_type_scat_source
    'C' 'C' 0.0033 0.0000
                         'International Tables Vol C Tables 4.2.6.8 and 6.1.1.4'
    'H' 'H' 0.0000 0.0000
                         'International Tables Vol C Tables 4.2.6.8 and 6.1.1.4'
    'N' 'N' 0.0061 0.0000
                         'International Tables Vol C Tables 4.2.6.8 and 6.1.1.4'
    'O' 'O' 0.0106 0.0000
                         'International Tables Vol C Tables 4.2.6.8 and 6.1.1.4'
_computing_data_collection     'CrystalClear (Rigaku/MSC, 2005)'
_computing_cell_refinement     'CrystalClear (Rigaku/MSC, 2005)'
_computing_data_reduction     'CrystalClear (Rigaku/MSC, 2005)'
_computing_structure_solution     'SHELXS97 (Sheldrick, 2008)'
_computing_structure_refinement     'SHELXL97 (Sheldrick, 2008)'
_computing_molecular_graphics     'SHELXTL (Sheldrick, 2008)'
_computing_publication_material     'CrystalStructure (Rigaku/MSC, 2005)'
loop_
    _atom_site_type_symbol
    _atom_site_label
    _atom_site_fract_x
    _atom_site_fract_y
    _atom_site_fract_z
    _atom_site_U_iso_or_equiv
    _atom_site_adp_type
    _atom_site_calc_flag
    _atom_site_refinement_flags
    _atom_site_occupancy
    _atom_site_disorder_assembly
    _atom_site_disorder_group
    O O1 0.38761(9) 0.34048(8) 0.2851(4) 0.0430(5) Uani d . 1 . .
    O O2 0.45086(8) 0.40505(7) 0.0042(3) 0.0357(4) Uani d . 1 . .
    N N1 0.62712(10) 0.24714(8) 0.3130(4) 0.0294(4) Uani d . 1 . .
    C C1 0.66004(12) 0.28279(10) 0.1183(4) 0.0300(5) Uani d . 1 . .
    C C2 0.73763(13) 0.27623(11) 0.0133(5) 0.0355(5) Uani d . 1 . .
    H H2 0.7768 0.2440 0.0718 0.043 Uiso calc R 1 . .
    C C3 0.75495(13) 0.31898(11) -0.1805(5) 0.0392(6) Uani d . 1 . .
    H H3 0.8075 0.3164 -0.2557 0.047 Uiso calc R 1 . .
    C C4 0.69695(14) 0.36590(11) -0.2680(5) 0.0383(6) Uani d . 1 . .
    H H4 0.7107 0.3941 -0.4023 0.046 Uiso calc R 1 . .
    C C5 0.62019(13) 0.37209(10) -0.1635(5) 0.0339(5) Uani d . 1 . .
    H H5 0.5813 0.4042 -0.2245 0.041 Uiso calc R 1 . .
    C C6 0.60052(12) 0.33007(10) 0.0348(4) 0.0288(4) Uani d . 1 . .
    C C7 0.52909(13) 0.32030(9) 0.1883(4) 0.0288(5) Uani d . 1 . .
    C C8 0.54835(12) 0.26987(10) 0.3565(5) 0.0290(4) Uani d . 1 . .
    C C9 0.67057(12) 0.19227(10) 0.4394(5) 0.0326(5) Uani d . 1 . .
    H H9A 0.6472 0.1873 0.6041 0.039 Uiso calc R 1 . .
    H H9B 0.7293 0.2052 0.4568 0.039 Uiso calc R 1 . .
    C C10 0.66510(12) 0.12335(10) 0.3092(5) 0.0336(5) Uani d . 1 . .
    H H10A 0.6066 0.1103 0.2890 0.040 Uiso calc R 1 . .
    H H10B 0.6901 0.1273 0.1464 0.040 Uiso calc R 1 . .
    C C11 0.70976(14) 0.06838(11) 0.4534(5) 0.0404(6) Uani d . 1 . .
    H H11A 0.7673 0.0821 0.4774 0.061 Uiso calc R 1 . .
    H H11B 0.7079 0.0248 0.3647 0.061 Uiso calc R 1 . .
    H H11C 0.6830 0.0627 0.6112 0.061 Uiso calc R 1 . .
    C C12 0.49933(13) 0.24338(10) 0.5656(4) 0.0315(5) Uani d . 1 . .
    H H12A 0.4530 0.2753 0.5963 0.038 Uiso calc R 1 . .
    H H12B 0.5348 0.2433 0.7115 0.038 Uiso calc R 1 . .
    C C13 0.46466(12) 0.17145(10) 0.5295(4) 0.0271(4) Uani d . 1 . .
    C C14 0.47834(13) 0.12068(10) 0.7011(4) 0.0317(5) Uani d . 1 . .
    H H14 0.5121 0.1302 0.8376 0.038 Uiso calc R 1 . .
    C C15 0.44300(14) 0.05585(11) 0.6750(5) 0.0360(5) Uani d . 1 . .
    H H15 0.4527 0.0214 0.7933 0.043 Uiso calc R 1 . .
    C C16 0.39379(13) 0.04180(11) 0.4763(5) 0.0350(5) Uani d . 1 . .
    H H16 0.3692 -0.0022 0.4589 0.042 Uiso calc R 1 . .
    C C17 0.38041(13) 0.09212(10) 0.3027(5) 0.0331(5) Uani d . 1 . .
    H H17 0.3470 0.0825 0.1656 0.040 Uiso calc R 1 . .
    C C18 0.41579(12) 0.15656(10) 0.3295(4) 0.0296(4) Uani d . 1 . .
    H H18 0.4065 0.1908 0.2100 0.036 Uiso calc R 1 . .
    C C19 0.44951(13) 0.35436(10) 0.1705(4) 0.0308(5) Uani d . 1 . .
    C C20 0.37460(14) 0.44182(11) -0.0340(6) 0.0410(6) Uani d . 1 . .
    H H20A 0.3565 0.4641 0.1180 0.049 Uiso calc R 1 . .
    H H20B 0.3308 0.4099 -0.0879 0.049 Uiso calc R 1 . .
    C C21 0.39091(15) 0.49475(12) -0.2251(5) 0.0442(6) Uani d . 1 . .
    H H21A 0.4351 0.5254 -0.1710 0.066 Uiso calc R 1 . .
    H H21B 0.3407 0.5215 -0.2539 0.066 Uiso calc R 1 . .
    H H21C 0.4076 0.4719 -0.3755 0.066 Uiso calc R 1 . .
loop_
    _atom_site_aniso_label
    _atom_site_aniso_U_11
    _atom_site_aniso_U_22
    _atom_site_aniso_U_33
    _atom_site_aniso_U_12
    _atom_site_aniso_U_13
    _atom_site_aniso_U_23
    O1 0.0300(8) 0.0423(8) 0.0567(13) 0.0019(6) 0.0131(9) 0.0115(9)
    O2 0.0274(7) 0.0368(8) 0.0430(10) -0.0020(6) 0.0009(8) 0.0075(8)
    N1 0.0260(8) 0.0311(8) 0.0312(10) -0.0032(6) 0.0012(8) -0.0027(8)
    C1 0.0266(10) 0.0306(9) 0.0327(12) -0.0088(8) 0.0015(9) -0.0073(9)
    C2 0.0254(10) 0.0386(10) 0.0426(14) -0.0055(8) 0.0034(10) -0.0085(10)
    C3 0.0303(11) 0.0443(11) 0.0430(15) -0.0113(9) 0.0102(11) -0.0075(12)
    C4 0.0378(12) 0.0397(11) 0.0375(14) -0.0123(9) 0.0062(11) -0.0025(11)
    C5 0.0336(11) 0.0316(9) 0.0365(12) -0.0097(8) 0.0031(10) -0.0032(10)
    C6 0.0280(10) 0.0285(9) 0.0299(11) -0.0067(7) 0.0022(9) -0.0053(9)
    C7 0.0274(10) 0.0270(9) 0.0319(12) -0.0055(7) 0.0028(9) -0.0027(9)
    C8 0.0268(10) 0.0302(9) 0.0299(11) -0.0059(8) 0.0008(9) -0.0049(9)
    C9 0.0292(10) 0.0361(10) 0.0325(12) -0.0017(8) -0.0030(10) -0.0023(10)
    C10 0.0289(10) 0.0353(10) 0.0366(13) -0.0010(8) -0.0005(10) -0.0015(10)
    C11 0.0380(12) 0.0375(11) 0.0457(14) -0.0001(9) -0.0005(12) 0.0050(11)
    C12 0.0324(10) 0.0342(10) 0.0278(12) -0.0020(8) 0.0032(9) -0.0037(9)
    C13 0.0231(9) 0.0308(9) 0.0273(11) 0.0012(7) 0.0046(8) -0.0017(9)
    C14 0.0288(10) 0.0400(10) 0.0262(11) -0.0006(9) 0.0007(9) 0.0025(10)
    C15 0.0359(11) 0.0382(11) 0.0338(12) 0.0039(9) 0.0005(10) 0.0059(10)
    C16 0.0388(11) 0.0308(9) 0.0352(13) -0.0024(8) 0.0057(10) -0.0003(10)
    C17 0.0336(11) 0.0373(10) 0.0283(12) -0.0038(8) -0.0018(10) -0.0016(10)
    C18 0.0306(10) 0.0313(9) 0.0271(11) -0.0001(8) 0.0008(9) 0.0017(9)
    C19 0.0292(10) 0.0280(9) 0.0353(12) -0.0052(8) 0.0025(10) -0.0018(9)
    C20 0.0327(11) 0.0392(11) 0.0512(16) 0.0003(9) 0.0010(11) 0.0093(12)
    C21 0.0441(13) 0.0411(11) 0.0474(16) -0.0055(10) -0.0029(12) 0.0099(12)
_geom_special_details
;
 All esds (except the esd in the dihedral angle between two l.s. planes)
 are estimated using the full covariance matrix.  The cell esds are taken
 into account individually in the estimation of esds in distances, angles
 and torsion angles; correlations between esds in cell parameters are only
 used when they are defined by crystal symmetry.  An approximate (isotropic)
 treatment of cell esds is used for estimating esds involving l.s. planes.
;
loop_
    _geom_bond_atom_site_label_1
    _geom_bond_atom_site_label_2
    _geom_bond_site_symmetry_2
    _geom_bond_distance
    _geom_bond_publ_flag
    O1 C19 . 1.218(3) ?
    O2 C19 . 1.349(3) ?
    O2 C20 . 1.446(3) ?
    N1 C8 . 1.374(3) ?
    N1 C1 . 1.387(3) ?
    N1 C9 . 1.458(3) ?
    C1 C2 . 1.392(3) ?
    C1 C6 . 1.412(3) ?
    C2 C3 . 1.385(4) ?
    C2 H2 . 0.9500 ?
    C3 C4 . 1.398(3) ?
    C3 H3 . 0.9500 ?
    C4 C5 . 1.378(3) ?
    C4 H4 . 0.9500 ?
    C5 C6 . 1.404(3) ?
    C5 H5 . 0.9500 ?
    C6 C7 . 1.449(3) ?
    C7 C8 . 1.388(3) ?
    C7 C19 . 1.455(3) ?
    C8 C12 . 1.494(3) ?
    C9 C10 . 1.526(3) ?
    C9 H9A . 0.9900 ?
    C9 H9B . 0.9900 ?
    C10 C11 . 1.518(3) ?
    C10 H10A . 0.9900 ?
    C10 H10B . 0.9900 ?
    C11 H11A . 0.9800 ?
    C11 H11B . 0.9800 ?
    C11 H11C . 0.9800 ?
    C12 C13 . 1.523(3) ?
    C12 H12A . 0.9900 ?
    C12 H12B . 0.9900 ?
    C13 C14 . 1.387(3) ?
    C13 C18 . 1.391(3) ?
    C14 C15 . 1.394(3) ?
    C14 H14 . 0.9500 ?
    C15 C16 . 1.384(3) ?
    C15 H15 . 0.9500 ?
    C16 C17 . 1.388(3) ?
    C16 H16 . 0.9500 ?
    C17 C18 . 1.388(3) ?
    C17 H17 . 0.9500 ?
    C18 H18 . 0.9500 ?
    C20 C21 . 1.499(4) ?
    C20 H20A . 0.9900 ?
    C20 H20B . 0.9900 ?
    C21 H21A . 0.9800 ?
    C21 H21B . 0.9800 ?
    C21 H21C . 0.9800 ?
loop_
    _geom_angle_atom_site_label_1
    _geom_angle_atom_site_label_2
    _geom_angle_atom_site_label_3
    _geom_angle_site_symmetry_1
    _geom_angle_site_symmetry_3
    _geom_angle
    _geom_angle_publ_flag
    C19 O2 C20 . . 116.62(17) ?
    C8 N1 C1 . . 109.44(18) ?
    C8 N1 C9 . . 127.0(2) ?
    C1 N1 C9 . . 123.49(17) ?
    N1 C1 C2 . . 128.7(2) ?
    N1 C1 C6 . . 108.43(17) ?
    C2 C1 C6 . . 122.9(2) ?
    C3 C2 C1 . . 116.8(2) ?
    C3 C2 H2 . . 121.6 ?
    C1 C2 H2 . . 121.6 ?
    C2 C3 C4 . . 121.6(2) ?
    C2 C3 H3 . . 119.2 ?
    C4 C3 H3 . . 119.2 ?
    C5 C4 C3 . . 121.4(2) ?
    C5 C4 H4 . . 119.3 ?
    C3 C4 H4 . . 119.3 ?
    C4 C5 C6 . . 118.8(2) ?
    C4 C5 H5 . . 120.6 ?
    C6 C5 H5 . . 120.6 ?
    C5 C6 C1 . . 118.65(19) ?
    C5 C6 C7 . . 135.6(2) ?
    C1 C6 C7 . . 105.70(19) ?
    C8 C7 C6 . . 107.73(18) ?
    C8 C7 C19 . . 124.58(19) ?
    C6 C7 C19 . . 127.7(2) ?
    N1 C8 C7 . . 108.7(2) ?
    N1 C8 C12 . . 121.3(2) ?
    C7 C8 C12 . . 129.92(19) ?
    N1 C9 C10 . . 113.02(19) ?
    N1 C9 H9A . . 109.0 ?
    C10 C9 H9A . . 109.0 ?
    N1 C9 H9B . . 109.0 ?
    C10 C9 H9B . . 109.0 ?
    H9A C9 H9B . . 107.8 ?
    C11 C10 C9 . . 110.2(2) ?
    C11 C10 H10A . . 109.6 ?
    C9 C10 H10A . . 109.6 ?
    C11 C10 H10B . . 109.6 ?
    C9 C10 H10B . . 109.6 ?
    H10A C10 H10B . . 108.1 ?
    C10 C11 H11A . . 109.5 ?
    C10 C11 H11B . . 109.5 ?
    H11A C11 H11B . . 109.5 ?
    C10 C11 H11C . . 109.5 ?
    H11A C11 H11C . . 109.5 ?
    H11B C11 H11C . . 109.5 ?
    C8 C12 C13 . . 114.42(18) ?
    C8 C12 H12A . . 108.7 ?
    C13 C12 H12A . . 108.7 ?
    C8 C12 H12B . . 108.7 ?
    C13 C12 H12B . . 108.7 ?
    H12A C12 H12B . . 107.6 ?
    C14 C13 C18 . . 119.03(18) ?
    C14 C13 C12 . . 120.5(2) ?
    C18 C13 C12 . . 120.43(19) ?
    C13 C14 C15 . . 120.6(2) ?
    C13 C14 H14 . . 119.7 ?
    C15 C14 H14 . . 119.7 ?
    C16 C15 C14 . . 119.9(2) ?
    C16 C15 H15 . . 120.1 ?
    C14 C15 H15 . . 120.1 ?
    C15 C16 C17 . . 119.9(2) ?
    C15 C16 H16 . . 120.1 ?
    C17 C16 H16 . . 120.1 ?
    C18 C17 C16 . . 120.0(2) ?
    C18 C17 H17 . . 120.0 ?
    C16 C17 H17 . . 120.0 ?
    C17 C18 C13 . . 120.6(2) ?
    C17 C18 H18 . . 119.7 ?
    C13 C18 H18 . . 119.7 ?
    O1 C19 O2 . . 121.99(19) ?
    O1 C19 C7 . . 126.6(2) ?
    O2 C19 C7 . . 111.41(18) ?
    O2 C20 C21 . . 106.99(19) ?
    O2 C20 H20A . . 110.3 ?
    C21 C20 H20A . . 110.3 ?
    O2 C20 H20B . . 110.3 ?
    C21 C20 H20B . . 110.3 ?
    H20A C20 H20B . . 108.6 ?
    C20 C21 H21A . . 109.5 ?
    C20 C21 H21B . . 109.5 ?
    H21A C21 H21B . . 109.5 ?
    C20 C21 H21C . . 109.5 ?
    H21A C21 H21C . . 109.5 ?
    H21B C21 H21C . . 109.5 ?
loop_
    _geom_torsion_atom_site_label_1
    _geom_torsion_atom_site_label_2
    _geom_torsion_atom_site_label_3
    _geom_torsion_atom_site_label_4
    _geom_torsion_site_symmetry_1
    _geom_torsion_site_symmetry_2
    _geom_torsion_site_symmetry_3
    _geom_torsion_site_symmetry_4
    _geom_torsion
    _geom_torsion_publ_flag
    C8 N1 C1 C2 . . . . -180.0(2) ?
    C9 N1 C1 C2 . . . . -2.4(3) ?
    C8 N1 C1 C6 . . . . 0.2(2) ?
    C9 N1 C1 C6 . . . . 177.74(19) ?
    N1 C1 C2 C3 . . . . -179.6(2) ?
    C6 C1 C2 C3 . . . . 0.2(3) ?
    C1 C2 C3 C4 . . . . -0.7(3) ?
    C2 C3 C4 C5 . . . . 0.6(4) ?
    C3 C4 C5 C6 . . . . -0.1(3) ?
    C4 C5 C6 C1 . . . . -0.4(3) ?
    C4 C5 C6 C7 . . . . -179.1(2) ?
    N1 C1 C6 C5 . . . . -179.83(18) ?
    C2 C1 C6 C5 . . . . 0.3(3) ?
    N1 C1 C6 C7 . . . . -0.8(2) ?
    C2 C1 C6 C7 . . . . 179.4(2) ?
    C5 C6 C7 C8 . . . . 179.9(2) ?
    C1 C6 C7 C8 . . . . 1.1(2) ?
    C5 C6 C7 C19 . . . . 1.8(4) ?
    C1 C6 C7 C19 . . . . -177.0(2) ?
    C1 N1 C8 C7 . . . . 0.5(2) ?
    C9 N1 C8 C7 . . . . -176.92(19) ?
    C1 N1 C8 C12 . . . . -176.43(18) ?
    C9 N1 C8 C12 . . . . 6.1(3) ?
    C6 C7 C8 N1 . . . . -1.0(2) ?
    C19 C7 C8 N1 . . . . 177.15(19) ?
    C6 C7 C8 C12 . . . . 175.6(2) ?
    C19 C7 C8 C12 . . . . -6.3(4) ?
    C8 N1 C9 C10 . . . . 96.0(3) ?
    C1 N1 C9 C10 . . . . -81.1(2) ?
    N1 C9 C10 C11 . . . . -178.64(18) ?
    N1 C8 C12 C13 . . . . -75.8(3) ?
    C7 C8 C12 C13 . . . . 107.9(2) ?
    C8 C12 C13 C14 . . . . 127.6(2) ?
    C8 C12 C13 C18 . . . . -55.3(3) ?
    C18 C13 C14 C15 . . . . -0.6(3) ?
    C12 C13 C14 C15 . . . . 176.5(2) ?
    C13 C14 C15 C16 . . . . 0.0(3) ?
    C14 C15 C16 C17 . . . . 0.6(3) ?
    C15 C16 C17 C18 . . . . -0.5(3) ?
    C16 C17 C18 C13 . . . . -0.1(3) ?
    C14 C13 C18 C17 . . . . 0.7(3) ?
    C12 C13 C18 C17 . . . . -176.49(19) ?
    C20 O2 C19 O1 . . . . -0.7(3) ?
    C20 O2 C19 C7 . . . . 178.6(2) ?
    C8 C7 C19 O1 . . . . -5.9(4) ?
    C6 C7 C19 O1 . . . . 171.8(2) ?
    C8 C7 C19 O2 . . . . 174.8(2) ?
    C6 C7 C19 O2 . . . . -7.5(3) ?
    C19 O2 C20 C21 . . . . -179.8(2) ?
loop_
    _geom_hbond_atom_site_label_D
    _geom_hbond_atom_site_label_H
    _geom_hbond_atom_site_label_A
    _geom_hbond_site_symmetry_A
    _geom_hbond_distance_DH
    _geom_hbond_distance_HA
    _geom_hbond_distance_DA
    _geom_hbond_angle_DHA
    C2 H2 O1 3_555 0.95 2.708 3.653(3) 173
    C9 H9B O1 3_555 0.99 2.880 3.680(3) 138
    C11 H11A O1 3_555 0.98 2.686 3.514(3) 142
    C12 H12A O1 . 0.99 2.386 3.044(3) 123
    C18 H18 O1 . 0.95 2.961 3.620(3) 128
    C21 H21A O2 2_664 0.98 2.912 3.555(3) 124
    C3 H3 Cg 3_554 0.95 2.82 3.632(3) 144
