# Supplementary material for: Ethyl 2-benzyl-1-propyl-1H-indole-3-carboxyl­ate
Source: Acta Crystallogr Sect E Struct Rep Online. 2009 May 14;65(Pt 6):o1284. doi: 10.1107/S1600536809016493 (PMC2969616; doi:10.1107/S1600536809016493)
Supplement: Supplementary file 2 [file e-65-o1284-Isup2.hkl]

# 
# h,k,l, Fc-squared, Fo-squared, sigma(Fo-squared) and status flag 
# 
data_I 
_shelx_title ' R90419H1 in Pna2(1)' 
_shelx_refln_list_code          4 
_shelx_F_calc_maximum      110.52 
_exptl_crystal_F_000       688.00 
_reflns_d_resolution_high  0.7698 
 
loop_ 
 _symmetry_equiv_pos_as_xyz 
 'x, y, z' 
 '-x, -y, z+1/2' 
 'x+1/2, -y+1/2, z' 
 '-x+1/2, y+1/2, z+1/2' 
 
_cell_length_a    16.2309 
_cell_length_b    19.4787 
_cell_length_c     5.5226 
_cell_angle_alpha  90.000 
_cell_angle_beta   90.000 
_cell_angle_gamma  90.000 
 
_shelx_F_squared_multiplier     1.000 
 
loop_ 
 _refln_index_h 
 _refln_index_k 
 _refln_index_l 
 _refln_F_squared_calc 
 _refln_F_squared_meas 
 _refln_F_squared_sigma 
 _refln_observed_status 
   4   0   0     3678.76     3397.53     34.37 o 
   6   0   0      473.37      450.91      4.75 o 
   8   0   0      962.07      968.91     19.98 o 
  10   0   0       94.38       92.61      2.69 o 
  12   0   0     1060.63     1124.49     41.33 o 
  14   0   0     1426.16     1491.55     68.16 o 
  16   0   0       41.01       40.77      8.06 o 
  18   0   0      297.85      340.82     18.60 o 
  20   0   0       17.07       20.20      8.18 o 
   2   1   0     1875.24     1685.85     15.22 o 
   3   1   0       13.17       12.53      1.05 o 
   5   1   0     1755.52     1625.02     10.84 o 
   6   1   0       43.98       41.82      0.75 o 
   7   1   0        6.33        9.43      0.62 o 
   8   1   0      181.16      184.85      2.82 o 
   9   1   0       37.13       38.97      1.13 o 
  10   1   0       52.34       49.54      1.60 o 
  11   1   0      189.86      199.33      4.61 o 
  12   1   0       11.79       13.60      1.37 o 
  13   1   0      306.38      290.01      9.12 o 
  14   1   0       89.71       88.87      5.85 o 
  15   1   0        9.01        7.14      1.51 o 
  16   1   0        4.98        3.73      0.89 o 
  17   1   0       48.88       61.22      6.55 o 
  18   1   0        0.26        3.06      1.76 o 
  19   1   0        7.65        8.08      2.27 o 
  20   1   0        4.74        4.20      2.17 o 
  21   1   0       39.79       27.80     13.72 o 
   1   2   0      589.24      499.14      6.34 o 
   2   2   0       25.40       20.90      0.84 o 
   3   2   0      810.47      694.55     10.31 o 
   4   2   0     3243.27     2883.89     21.73 o 
   5   2   0     1679.83     1656.12     13.33 o 
   6   2   0      587.39      590.68      3.81 o 
   7   2   0      669.39      641.52      6.12 o 
   8   2   0      356.09      381.73      5.78 o 
   9   2   0       68.85       72.31      1.95 o 
  10   2   0      413.62      443.66      7.77 o 
  11   2   0      356.52      390.37      8.54 o 
  12   2   0      343.37      356.39     10.35 o 
  13   2   0      404.09      429.89     13.06 o 
  14   2   0       74.60       68.93      3.55 o 
  15   2   0       87.59       91.60      4.16 o 
  16   2   0        4.25        4.66      1.66 o 
  17   2   0      197.22      210.66     13.84 o 
  18   2   0       10.92        9.34      2.93 o 
  19   2   0       75.04      100.07      9.07 o 
  20   2   0        0.04        6.91      3.61 o 
  21   2   0        2.13       -3.03      3.21 o 
   1   3   0      915.72      810.94     13.37 o 
   2   3   0    12214.28    15493.50    477.94 o 
   3   3   0        3.86        1.76      1.15 o 
   4   3   0     7478.75     7817.78     74.73 o 
   5   3   0      438.73      438.96     12.00 o 
   6   3   0      112.25      104.51      1.33 o 
   7   3   0      577.81      567.07      6.09 o 
   8   3   0     1356.07     1352.94     22.45 o 
   9   3   0      190.79      193.20      3.51 o 
  10   3   0      633.58      670.13     10.02 o 
  11   3   0      273.72      293.33      6.51 o 
  12   3   0      140.54      154.78      5.57 o 
  13   3   0      473.13      486.36     15.31 o 
  14   3   0      153.44      163.13      7.17 o 
  15   3   0        9.61       11.32      1.88 o 
  16   3   0      377.22      370.33     21.38 o 
  17   3   0       27.50       26.63      5.41 o 
  18   3   0       34.31       33.44      5.24 o 
  19   3   0      179.05      241.25     21.94 o 
  20   3   0        0.11        2.69      2.34 o 
   0   4   0     2645.07     2527.91     30.26 o 
   1   4   0     3363.18     3111.25     22.50 o 
   2   4   0      373.27      345.97      2.92 o 
   3   4   0      582.67      514.42      6.64 o 
   4   4   0       33.79       41.16      0.99 o 
   5   4   0     2925.27     2835.54     19.27 o 
   6   4   0        0.51        0.48      0.49 o 
   7   4   0      125.17      124.08      1.87 o 
   8   4   0      803.23      834.95     16.20 o 
   9   4   0      311.60      345.78      5.61 o 
  10   4   0       55.03       55.11      2.07 o 
  11   4   0        3.60        4.40      1.12 o 
  12   4   0      157.68      146.04      4.87 o 
  13   4   0       22.85       20.69      2.62 o 
  14   4   0      154.37      166.26      7.01 o 
  15   4   0       76.35       75.87      5.22 o 
  16   4   0       40.44       43.94      4.48 o 
  17   4   0        0.55        3.47      1.21 o 
  18   4   0       24.45       17.71      4.19 o 
  19   4   0      253.95      291.90     35.58 o 
  20   4   0        6.89        5.84      2.73 o 
   1   5   0      637.42      603.12      9.28 o 
   2   5   0       41.69       28.72      1.14 o 
   3   5   0      164.53      142.85      2.74 o 
   4   5   0      432.22      381.27      4.58 o 
   5   5   0      146.42      148.26      2.17 o 
   6   5   0      718.01      697.55      9.22 o 
   7   5   0      399.87      381.35      7.58 o 
   8   5   0       20.64       28.40      1.26 o 
   9   5   0      422.65      441.08      7.69 o 
  10   5   0      132.52      127.07      3.07 o 
  11   5   0       13.89        9.31      0.92 o 
  12   5   0      128.17      130.47      4.39 o 
  13   5   0        2.98        2.66      0.70 o 
  14   5   0        9.56       10.57      2.78 o 
  15   5   0      127.40      121.77      5.64 o 
  16   5   0        0.10        2.49      1.39 o 
  17   5   0       14.27       16.96      3.78 o 
  18   5   0        1.71        2.28      5.98 o 
  19   5   0       10.37        7.17      2.23 o 
  20   5   0       40.74       33.80      8.61 o 
   0   6   0       15.12       27.83      1.47 o 
   1   6   0       81.49       87.83      1.69 o 
   2   6   0       56.09       53.77      1.00 o 
   3   6   0      553.98      547.94      5.29 o 
   4   6   0      518.96      490.96      3.67 o 
   5   6   0     2015.72     1867.99     26.20 o 
   6   6   0      733.06      717.99      9.37 o 
   7   6   0      233.77      251.09      5.09 o 
   8   6   0        0.10        0.96      0.94 o 
   9   6   0      210.37      207.69      4.73 o 
  10   6   0      344.81      361.22     15.70 o 
  11   6   0     1006.31     1099.10     28.59 o 
  12   6   0      198.18      196.73      6.35 o 
  13   6   0       25.64       21.65      2.29 o 
  14   6   0      618.48      682.50     22.75 o 
  15   6   0      116.86      149.58      7.95 o 
  16   6   0      343.75      389.94     33.41 o 
  17   6   0      395.54      498.98     40.09 o 
  18   6   0      112.13      117.32     22.38 o 
  19   6   0       24.96       36.38     10.75 o 
  20   6   0        0.00        2.65      2.06 o 
   1   7   0      271.78      234.25      2.14 o 
   2   7   0     2921.22     2723.15     24.27 o 
   3   7   0     1121.60     1016.90     11.56 o 
   4   7   0       42.76       42.39      1.59 o 
   5   7   0      451.46      482.84      6.68 o 
   6   7   0     1014.56      970.86     18.71 o 
   7   7   0      102.14       99.35      2.52 o 
   8   7   0      417.83      425.29      7.45 o 
   9   7   0     1052.41     1096.16     20.15 o 
  10   7   0       64.84       61.82      4.20 o 
  11   7   0       64.15       61.57      2.06 o 
  12   7   0       17.44       12.24      1.31 o 
  13   7   0      480.72      490.35     16.42 o 
  14   7   0      127.04      132.25      6.15 o 
  15   7   0      139.25      165.00     12.13 o 
  16   7   0       62.75       59.10     10.26 o 
  17   7   0       63.05       65.73     11.26 o 
  18   7   0       18.70       16.03      7.22 o 
  19   7   0       90.29      104.96     14.94 o 
  20   7   0        5.62        8.68      5.97 o 
   0   8   0       98.42       88.53      2.37 o 
   1   8   0       22.49       20.40      1.23 o 
   2   8   0      449.23      405.81      4.67 o 
   3   8   0      136.53      142.27      3.47 o 
   4   8   0       58.49       57.90      2.16 o 
   5   8   0      910.18      933.54     16.64 o 
   6   8   0      503.49      551.56     10.77 o 
   7   8   0      291.41      273.29      5.05 o 
   8   8   0      136.98      131.25      2.99 o 
   9   8   0      250.44      269.55      6.78 o 
  10   8   0       93.84      100.81      3.56 o 
  11   8   0        1.56        0.52      0.57 o 
  12   8   0        2.63        2.61      1.12 o 
  13   8   0       12.71       10.67      1.85 o 
  14   8   0       62.87       51.28      5.09 o 
  15   8   0       61.70       67.74     11.88 o 
  16   8   0      122.42      119.72     12.36 o 
  17   8   0        3.38        4.02      1.48 o 
  18   8   0       22.67       23.55      5.05 o 
  19   8   0       90.07       94.01     13.46 o 
  20   8   0        0.12        2.19      1.88 o 
   1   9   0      200.59      191.35      2.48 o 
   2   9   0      126.29      139.73      2.91 o 
   3   9   0        0.08        0.74      0.63 o 
   4   9   0      110.30      110.28      3.25 o 
   5   9   0      108.70      103.16      2.19 o 
   6   9   0       70.24       78.61      4.23 o 
   7   9   0     1757.40     1872.23     32.70 o 
   8   9   0       32.20       32.89      2.13 o 
   9   9   0      618.87      703.25     15.31 o 
  10   9   0      117.89      113.12      3.51 o 
  11   9   0      182.39      199.17      6.34 o 
  12   9   0       88.48       90.88      6.77 o 
  13   9   0       19.08       12.64      2.98 o 
  14   9   0      392.09      395.27     13.46 o 
  15   9   0       21.69       25.73      6.24 o 
  16   9   0        2.76        3.41      1.93 o 
  17   9   0        3.36        3.51      1.97 o 
  18   9   0       58.76       56.19     11.36 o 
  19   9   0       22.35       19.98      5.09 o 
   0  10   0     1202.20     1194.27     28.04 o 
   1  10   0      415.05      388.36      7.09 o 
   2  10   0      501.99      535.33     10.40 o 
   3  10   0      122.98      139.52      3.16 o 
   4  10   0      189.49      197.43      4.19 o 
   5  10   0      131.92      143.66      3.11 o 
   6  10   0      243.15      257.56      5.17 o 
   7  10   0        2.28        3.80      1.01 o 
   8  10   0      105.43      103.42      3.62 o 
   9  10   0        4.76        1.79      1.49 o 
  10  10   0      295.80      308.88      9.83 o 
  11  10   0       49.31       53.07      4.69 o 
  12  10   0      128.75      107.39      6.83 o 
  13  10   0      138.83      109.85      8.77 o 
  14  10   0       80.10      120.77     26.60 o 
  15  10   0       17.11       13.72      8.30 o 
  16  10   0      100.48      110.81     12.57 o 
  17  10   0        1.21        1.01      1.68 o 
  18  10   0        0.00       -3.13      5.17 o 
  19  10   0       48.39       45.47     12.20 o 
   1  11   0       91.38       80.35      2.07 o 
   2  11   0      719.97      714.53     12.93 o 
   3  11   0      968.39     1023.49     17.43 o 
   4  11   0        4.05        6.48      0.91 o 
   5  11   0      120.17      132.69      3.68 o 
   6  11   0       27.99       19.60      3.46 o 
   7  11   0        0.55        1.43      1.25 o 
   8  11   0       68.65       63.43      2.54 o 
   9  11   0       24.75       26.03      3.15 o 
  10  11   0      171.27      177.48      5.73 o 
  11  11   0      222.05      222.69      7.71 o 
  12  11   0       20.19       22.33      3.04 o 
  13  11   0        0.61        0.43      1.38 o 
  14  11   0        4.69        5.54      1.77 o 
  15  11   0        7.08        4.18      2.74 o 
  16  11   0      120.38      119.76     14.06 o 
  17  11   0       51.06       40.66     10.30 o 
  18  11   0        0.35        3.52      5.17 o 
   0  12   0      680.57      688.54     17.23 o 
   1  12   0        1.52        1.92      0.58 o 
   2  12   0      744.74      776.30     12.38 o 
   3  12   0        0.39        0.84      0.70 o 
   4  12   0        5.41        2.01      0.68 o 
   5  12   0        3.06        2.14      0.58 o 
   6  12   0      495.46      495.39     10.99 o 
   7  12   0      243.56      225.26      6.70 o 
   8  12   0      272.53      266.60      8.27 o 
   9  12   0      171.55      176.55      7.46 o 
  10  12   0       66.35       62.18      6.10 o 
  11  12   0      547.93      587.81     21.96 o 
  12  12   0      153.51      155.69      8.77 o 
  13  12   0        1.24        1.95      1.24 o 
  14  12   0       21.13       18.29      4.88 o 
  15  12   0        0.67        4.50      3.55 o 
  16  12   0        6.80        4.30      2.33 o 
  17  12   0       36.52       37.74      8.19 o 
  18  12   0        5.39        5.90      2.28 o 
   1  13   0      657.87      689.45     14.96 o 
   2  13   0      156.73      131.23      3.80 o 
   3  13   0      129.87      121.23      3.04 o 
   4  13   0      376.04      415.84      8.63 o 
   5  13   0       16.09       12.91      2.03 o 
   6  13   0      140.88      132.96      4.20 o 
   7  13   0        0.43        0.20      1.01 o 
   8  13   0        0.24        0.39      1.94 o 
   9  13   0       56.49       55.99      3.42 o 
  10  13   0        0.85        0.56      0.67 o 
  11  13   0       14.91       10.95      2.43 o 
  12  13   0        1.51       -1.86      1.86 o 
  13  13   0       16.88       10.63      2.48 o 
  14  13   0        3.74        2.08      2.32 o 
  15  13   0      300.34      382.37     42.10 o 
  16  13   0       38.32       43.31      8.92 o 
  17  13   0      146.03      167.33     18.29 o 
  18  13   0       23.25       19.67      5.47 o 
   0  14   0      174.66      164.48      6.44 o 
   1  14   0       62.18       54.16      2.25 o 
   2  14   0      479.14      518.51     13.68 o 
   3  14   0       97.06       86.40      2.27 o 
   4  14   0       27.92       26.67      1.85 o 
   5  14   0      108.34      103.29      4.36 o 
   6  14   0       11.18        7.36      0.92 o 
   7  14   0        8.29       11.41      1.23 o 
   8  14   0      273.05      275.10      9.42 o 
   9  14   0        7.05        4.85      0.78 o 
  10  14   0        3.47        1.33      2.96 o 
  11  14   0      223.61      263.85     14.93 o 
  12  14   0        4.65        3.51      2.01 o 
  13  14   0       79.12       69.76      8.09 o 
  14  14   0      122.47      152.60     20.07 o 
  15  14   0       40.55       37.85      8.35 o 
  16  14   0        0.59        1.82      2.39 o 
  17  14   0       10.52       12.58      3.88 o 
   1  15   0       16.14       20.63      1.54 o 
   2  15   0      401.58      398.78     11.17 o 
   3  15   0        9.62       11.04      1.04 o 
   4  15   0       77.43       79.11      3.66 o 
   5  15   0      152.93      147.41      4.46 o 
   6  15   0      130.16      137.52      4.26 o 
   7  15   0      162.32      154.26      5.34 o 
   8  15   0        0.22        0.33      0.98 o 
   9  15   0      245.44      247.94     11.10 o 
  10  15   0        3.21        4.99      1.33 o 
  11  15   0       11.00        8.88      2.15 o 
  12  15   0       66.98       70.33      6.60 o 
  13  15   0       33.55       32.41      6.96 o 
  14  15   0       64.74       69.22     14.63 o 
  15  15   0      126.78      163.68     22.16 o 
  16  15   0       21.40       16.97      3.53 o 
   0  16   0      160.18      158.11      7.35 o 
   1  16   0      144.64      151.99      5.01 o 
   2  16   0       53.65       58.75      3.55 o 
   3  16   0      165.67      188.72      6.61 o 
   4  16   0       21.40       18.75      1.82 o 
   5  16   0      699.78      809.94     21.62 o 
   6  16   0      449.25      471.82     12.74 o 
   7  16   0       35.77       31.72      4.41 o 
   8  16   0       99.43      113.24      6.97 o 
   9  16   0       29.71       22.25      3.00 o 
  10  16   0       46.68       50.68      4.84 o 
  11  16   0        0.82        0.19      1.68 o 
  12  16   0        8.58        8.42      2.35 o 
  13  16   0       79.26       76.27      8.39 o 
  14  16   0        2.94        1.50      3.26 o 
  15  16   0       27.99       24.09      5.45 o 
  16  16   0       53.74       44.05      8.17 o 
   1  17   0       33.63       32.52      2.89 o 
   2  17   0      730.97      792.78     21.27 o 
   3  17   0      112.56      114.22      5.39 o 
   4  17   0        0.87        1.78      0.64 o 
   5  17   0      453.93      439.18     13.41 o 
   6  17   0       26.10       21.52      2.08 o 
   7  17   0        6.80        9.92      3.02 o 
   8  17   0        0.46        4.58      1.09 o 
   9  17   0      273.96      276.34     14.38 o 
  10  17   0       29.36       31.32      3.89 o 
  11  17   0       34.87       34.67      4.34 o 
  12  17   0       71.35       80.98      8.86 o 
  13  17   0       41.60       51.47      7.33 o 
  14  17   0      179.37      211.03     23.00 o 
  15  17   0        9.32        6.85      2.70 o 
   0  18   0      141.37      161.92     13.51 o 
   1  18   0        6.54        3.84      1.48 o 
   2  18   0       33.96       32.97      2.86 o 
   3  18   0       30.97       29.79      2.40 o 
   4  18   0        5.09        5.31      0.86 o 
   5  18   0      623.36      668.74     20.33 o 
   6  18   0      126.42      148.75      8.19 o 
   7  18   0      142.12      153.30      9.01 o 
   8  18   0        8.38        5.96      1.62 o 
   9  18   0      236.46      247.08     14.81 o 
  10  18   0        6.96        7.33      2.01 o 
  11  18   0       24.20       21.28      3.23 o 
  12  18   0        1.69        5.98      1.99 o 
  13  18   0        0.02        0.65      3.74 o 
  14  18   0       73.71       74.66     11.14 o 
   1  19   0        3.58        2.12      0.92 o 
   2  19   0      162.29      180.21      5.63 o 
   3  19   0       87.48       95.94      4.61 o 
   4  19   0       20.13       18.89      1.75 o 
   5  19   0        3.22        4.11      1.62 o 
   6  19   0       31.81       29.41      4.43 o 
   7  19   0      151.95      159.50      9.16 o 
   8  19   0       29.55       18.25      3.62 o 
   9  19   0       35.33       43.83      5.16 o 
  10  19   0        4.92        3.88      2.81 o 
  11  19   0        2.40        1.95      1.49 o 
  12  19   0        7.64        8.69      2.54 o 
  13  19   0       17.22       11.25      3.08 o 
   0  20   0       14.91       15.19      2.48 o 
   1  20   0       40.05       42.57      3.62 o 
   2  20   0       70.65       88.83      4.75 o 
   3  20   0        5.00        4.75      0.85 o 
   4  20   0      188.94      214.48     12.13 o 
   5  20   0       22.47       24.95      4.05 o 
   6  20   0       34.61       30.17      3.20 o 
   7  20   0      178.11      196.80      8.50 o 
   8  20   0        0.05        2.67      1.20 o 
   9  20   0        0.75        4.15      1.36 o 
  10  20   0        9.42        7.79      2.04 o 
  11  20   0      194.50      228.75     39.12 o 
  12  20   0       15.70       12.60      3.69 o 
   1  21   0        4.21        4.89      1.09 o 
   2  21   0      181.61      205.73      9.96 o 
   3  21   0      162.67      176.37     11.11 o 
   4  21   0       41.34       43.85      5.09 o 
   5  21   0      102.90      111.34     10.87 o 
   6  21   0       15.85       16.06      2.60 o 
   7  21   0      103.20      118.28      8.63 o 
   8  21   0        0.53       -0.07      3.09 o 
   9  21   0      126.66      131.49     14.31 o 
  10  21   0        0.08        3.02      3.25 o 
  11  21   0       82.61       78.91     12.75 o 
   0  22   0      101.93      102.92      6.86 o 
   1  22   0      155.65      172.49      6.18 o 
   2  22   0        0.79        3.89      1.36 o 
   3  22   0      114.40      119.22      8.33 o 
   4  22   0       24.25       22.97      3.24 o 
   5  22   0        0.72        1.27      1.15 o 
   6  22   0       14.71       14.05      2.91 o 
   7  22   0        0.17       -0.36      1.98 o 
   8  22   0        5.60        6.75      1.88 o 
   9  22   0       62.87       45.00      6.71 o 
  10  22   0       84.43      116.45     16.52 o 
   1  23   0       36.52       29.16      3.70 o 
   2  23   0       53.11       58.39      5.67 o 
   3  23   0       39.17       30.65      4.62 o 
   4  23   0        0.19        0.03      1.75 o 
   5  23   0       23.91       22.56      4.59 o 
   6  23   0       48.42       33.96      6.41 o 
   7  23   0        0.05        2.61      1.41 o 
   8  23   0        3.90        7.53      1.99 o 
   0  24   0       28.46       34.65      7.00 o 
   1  24   0      143.86      180.26     17.65 o 
   2  24   0        6.52        7.28      2.09 o 
   3  24   0        6.50        1.96      2.67 o 
   4  24   0      148.35      186.20     14.65 o 
   5  24   0       10.34       13.45      2.40 o 
   6  24   0        6.49        6.49      1.50 o 
   1  25   0      126.69      172.77     21.80 o 
   2  25   0        1.27        0.16      2.22 o 
   3  25   0        0.10        5.08      1.52 o 
   2   0   1      373.47      312.84      4.08 o 
   4   0   1     1943.69     1828.61     12.56 o 
   6   0   1     2657.81     2591.05     28.41 o 
   8   0   1     3112.98     3251.34     46.52 o 
  10   0   1      122.38      138.21      3.41 o 
  12   0   1      522.32      567.23     18.23 o 
  14   0   1      845.62      879.85     33.51 o 
  16   0   1       18.05       17.61      2.61 o 
  18   0   1        1.12        3.09      1.59 o 
  20   0   1       11.92        8.28      3.19 o 
   0   1   1     6612.82     7131.09     67.95 o 
   1   1   1      936.36      798.25      4.79 o 
   2   1   1     1866.02     1657.28     11.71 o 
   3   1   1     5865.92     5834.24     30.93 o 
   4   1   1     5791.94     5872.65     38.65 o 
   5   1   1     1067.92      950.96      6.95 o 
   6   1   1     1209.22     1142.06     10.92 o 
   7   1   1      893.54      872.05      6.53 o 
   8   1   1       79.50       86.16      1.20 o 
   9   1   1      204.45      197.97      2.43 o 
  10   1   1      347.23      348.89      4.41 o 
  11   1   1       29.72       30.58      1.48 o 
  12   1   1       80.86       79.51      1.47 o 
  13   1   1      129.61      121.87      3.42 o 
  14   1   1       98.92       99.24      6.08 o 
  15   1   1      180.69      180.37      6.04 o 
  16   1   1       56.14       58.06      3.32 o 
  17   1   1        0.72        3.24      1.64 o 
  18   1   1      100.86      105.80      6.89 o 
  19   1   1        3.72        6.52      1.70 o 
  20   1   1       29.87       28.42      7.10 o 
   2   2   1      155.28      141.31      1.03 o 
   3   2   1     8380.41     8922.05     64.27 o 
   4   2   1      500.29      444.82      3.42 o 
   5   2   1      229.67      222.60      1.60 o 
   6   2   1      219.77      209.06      1.89 o 
   7   2   1       48.08       38.10      0.85 o 
   8   2   1      726.12      763.97     10.42 o 
   9   2   1      120.69      114.38      1.80 o 
  10   2   1      187.47      195.03      2.49 o 
  11   2   1      495.63      506.96      7.78 o 
  12   2   1       22.47       18.95      1.10 o 
  13   2   1      185.00      190.20      4.11 o 
  14   2   1       47.55       44.32      2.90 o 
  15   2   1      192.88      203.01      6.07 o 
  16   2   1        6.71        7.48      1.52 o 
  17   2   1        4.26        6.24      1.25 o 
  18   2   1       11.98        8.67      1.71 o 
  19   2   1       24.29       23.65      3.92 o 
  20   2   1       22.77       18.52      3.79 o 
   0   3   1     1945.20     1774.23     15.35 o 
   1   3   1     7968.65     8569.92     51.69 o 
   2   3   1     6035.94     6071.01     52.24 o 
   3   3   1      114.40      107.77      1.11 o 
   4   3   1       74.56       67.30      1.01 o 
   5   3   1     2351.01     2225.54     12.40 o 
   6   3   1      505.05      506.87      4.85 o 
   7   3   1     2053.74     2092.14     23.35 o 
   8   3   1       32.98       28.36      2.00 o 
   9   3   1       65.82       57.96      1.60 o 
  10   3   1      251.55      275.98      4.86 o 
  11   3   1      255.87      264.25      4.44 o 
  12   3   1      335.72      339.54      7.37 o 
  13   3   1      271.09      292.49      7.01 o 
  14   3   1        3.41        3.65      0.81 o 
  15   3   1      377.95      401.26      9.64 o 
  16   3   1      169.84      182.21      6.66 o 
  17   3   1       10.91        8.95      2.04 o 
  18   3   1       31.42       32.70      4.30 o 
  19   3   1       78.98       83.88      7.59 o 
  20   3   1        7.16        3.61      1.69 o 
   1   4   1     1551.88     1399.12      9.15 o 
   2   4   1     9349.89     9924.33     93.61 o 
   3   4   1      181.98      153.73      1.50 o 
   4   4   1      821.54      750.18      5.61 o 
   5   4   1      361.78      330.59      2.85 o 
   6   4   1     1273.30     1245.43     10.43 o 
   7   4   1      453.60      447.57      6.36 o 
   8   4   1      675.12      688.11      9.43 o 
   9   4   1      517.65      509.94      7.16 o 
  10   4   1      353.83      373.32      6.48 o 
  11   4   1      303.44      294.37      6.21 o 
  12   4   1      177.36      178.46      3.98 o 
  13   4   1      365.58      387.25      9.09 o 
  14   4   1      729.48      773.90     18.10 o 
  15   4   1      403.40      445.16     10.06 o 
  16   4   1      130.78      133.88      5.23 o 
  17   4   1       43.86       38.34      5.07 o 
  18   4   1        7.69        8.47      3.37 o 
  19   4   1       37.04       29.40      5.30 o 
  20   4   1        2.32        5.41      2.08 o 
   0   5   1     1092.75     1023.31     10.30 o 
   1   5   1     2141.22     1969.06     12.52 o 
   2   5   1     3181.30     2899.96     20.65 o 
   3   5   1     1553.05     1466.30     11.70 o 
   4   5   1      129.76      107.22      1.28 o 
   5   5   1      173.59      159.42      1.87 o 
   6   5   1      398.47      400.47      4.07 o 
   7   5   1      746.02      790.59     10.36 o 
   8   5   1      284.33      289.46      3.38 o 
   9   5   1      123.75      129.66      2.27 o 
  10   5   1      348.69      369.73      6.45 o 
  11   5   1      215.01      231.46      5.17 o 
  12   5   1      175.46      179.86      4.27 o 
  13   5   1       78.85       74.23      3.37 o 
  14   5   1       23.23       22.17      1.68 o 
  15   5   1       88.23       91.72      3.57 o 
  16   5   1       60.82       48.98      4.04 o 
  17   5   1       51.50       49.35      4.82 o 
  18   5   1      143.48      175.35     10.98 o 
  19   5   1        4.61        5.15      2.35 o 
  20   5   1       89.25      104.60     14.67 o 
   1   6   1      952.23      960.64      5.93 o 
   2   6   1     2991.76     2868.44     18.96 o 
   3   6   1     3056.72     2961.10     25.94 o 
   4   6   1     1428.90     1429.10     12.94 o 
   5   6   1      119.92      133.49      2.62 o 
   6   6   1      194.72      214.27      3.89 o 
   7   6   1       64.31       68.03      2.12 o 
   8   6   1       21.82       22.47      0.91 o 
   9   6   1      462.96      492.58      7.65 o 
  10   6   1      235.81      226.65      3.78 o 
  11   6   1       31.14       28.44      1.20 o 
  12   6   1      138.92      141.67      3.41 o 
  13   6   1       23.42       22.79      1.77 o 
  14   6   1      225.87      225.12      6.57 o 
  15   6   1       27.11       21.80      2.07 o 
  16   6   1        1.12        3.29      0.91 o 
  17   6   1       14.47       10.95      1.84 o 
  18   6   1      110.54      123.34      7.88 o 
  19   6   1        4.96        3.51      1.43 o 
  20   6   1       10.87       13.45      3.59 o 
   0   7   1      217.65      214.40      2.59 o 
   1   7   1     1643.15     1567.66     12.68 o 
   2   7   1     1076.09     1021.69     11.82 o 
   3   7   1     1847.85     1779.91     16.79 o 
   4   7   1      162.81      172.75      2.62 o 
   5   7   1      223.74      237.95      3.64 o 
   6   7   1      205.16      195.01      3.98 o 
   7   7   1      400.90      418.81      5.85 o 
   8   7   1      704.15      769.98     10.93 o 
   9   7   1      245.34      251.46      5.34 o 
  10   7   1      756.41      761.96     14.76 o 
  11   7   1      185.69      190.54      4.09 o 
  12   7   1       25.10       26.51      2.05 o 
  13   7   1       62.40       58.98      3.41 o 
  14   7   1       83.07       86.94      4.87 o 
  15   7   1      225.29      230.71      7.73 o 
  16   7   1      139.44      154.77      6.93 o 
  17   7   1       15.23       13.25      2.27 o 
  18   7   1       21.57       16.25      2.75 o 
  19   7   1        7.86        6.55      2.42 o 
  20   7   1        5.85        2.49      1.68 o 
   1   8   1      385.26      362.42      3.45 o 
   2   8   1       83.04       81.14      1.40 o 
   3   8   1      125.66      119.93      2.61 o 
   4   8   1     1266.57     1294.40     18.33 o 
   5   8   1      798.51      839.03     12.63 o 
   6   8   1      968.97      980.14     14.72 o 
   7   8   1       83.65       87.11      1.91 o 
   8   8   1       40.19       39.93      1.75 o 
   9   8   1      116.85      112.31      2.61 o 
  10   8   1        6.06        4.20      0.83 o 
  11   8   1      125.03      114.53      2.76 o 
  12   8   1       22.74       22.37      1.40 o 
  13   8   1      288.63      308.99      9.18 o 
  14   8   1       46.40       50.26      3.92 o 
  15   8   1        3.52        3.39      1.17 o 
  16   8   1       26.60       26.50      3.20 o 
  17   8   1      131.18      134.67      9.83 o 
  18   8   1       78.15       82.98      8.91 o 
  19   8   1        1.43        2.01      1.67 o 
   0   9   1      517.20      526.08     10.28 o 
   1   9   1      299.11      313.91      4.25 o 
   2   9   1      997.82     1001.15     13.63 o 
   3   9   1       89.43       80.77      1.60 o 
   4   9   1      102.24       89.64      2.81 o 
   5   9   1      159.90      142.41      2.95 o 
   6   9   1      326.23      319.83      4.59 o 
   7   9   1      170.55      161.45      3.18 o 
   8   9   1       64.70       66.79      3.02 o 
   9   9   1      164.56      164.72      4.10 o 
  10   9   1      294.94      300.01      7.27 o 
  11   9   1       95.04       90.16      3.66 o 
  12   9   1       23.57       30.49      2.23 o 
  13   9   1      102.47      110.81      5.35 o 
  14   9   1        0.26        1.92      1.75 o 
  15   9   1      265.75      295.29     11.42 o 
  16   9   1       13.60       11.92      2.03 o 
  17   9   1       75.58       78.27      8.36 o 
  18   9   1        8.42        4.75      1.96 o 
  19   9   1        8.32        7.50      2.14 o 
   1  10   1      451.17      470.04      6.50 o 
   2  10   1      397.27      392.14      6.21 o 
   3  10   1      561.86      564.79      8.15 o 
   4  10   1      309.98      315.35      4.16 o 
   5  10   1       36.47       36.08      1.38 o 
   6  10   1      148.44      152.45      3.24 o 
   7  10   1      190.13      191.52      3.95 o 
   8  10   1       29.24       27.05      1.96 o 
   9  10   1      158.03      178.45      4.66 o 
  10  10   1      137.87      150.76      4.29 o 
  11  10   1       19.02       13.78      1.52 o 
  12  10   1      130.10      134.48      4.11 o 
  13  10   1      364.39      359.83      9.86 o 
  14  10   1      118.75      130.34      5.77 o 
  15  10   1        8.02        6.68      1.23 o 
  16  10   1       86.36      102.50      5.47 o 
  17  10   1       74.59       75.93      9.97 o 
  18  10   1       43.50       38.35      6.23 o 
  19  10   1        8.36        6.63      3.50 o 
   0  11   1     1091.93     1150.15     19.65 o 
   1  11   1      245.89      257.06      3.49 o 
   2  11   1      269.65      271.86      4.05 o 
   3  11   1      693.97      719.59      8.92 o 
   4  11   1      434.44      416.67      5.26 o 
   5  11   1       94.43       90.80      1.96 o 
   6  11   1      324.99      311.13      5.47 o 
   7  11   1       61.47       68.65      2.31 o 
   8  11   1      199.44      196.36      4.60 o 
   9  11   1       97.12       97.96      3.65 o 
  10  11   1      184.54      186.75      5.02 o 
  11  11   1      415.32      430.81     10.15 o 
  12  11   1      207.51      207.69      5.95 o 
  13  11   1       47.77       42.01      3.84 o 
  14  11   1       76.57       63.00      5.84 o 
  15  11   1        8.88        6.02      1.43 o 
  16  11   1        5.50        4.76      1.64 o 
  17  11   1        1.82        0.66      1.88 o 
  18  11   1       11.22        7.73      2.66 o 
   1  12   1      204.80      204.34      3.27 o 
   2  12   1       44.38       37.15      2.32 o 
   3  12   1      124.77      121.60      2.39 o 
   4  12   1       10.65        9.53      0.74 o 
   5  12   1      121.23      115.99      2.16 o 
   6  12   1       14.24       16.19      1.30 o 
   7  12   1        5.97        5.02      0.70 o 
   8  12   1       56.02       56.30      2.30 o 
   9  12   1      357.67      398.83      9.60 o 
  10  12   1      118.49      116.24      4.22 o 
  11  12   1       14.39        9.49      1.10 o 
  12  12   1       78.84       70.81      3.84 o 
  13  12   1      127.30      136.23      4.85 o 
  14  12   1      172.36      191.36      9.49 o 
  15  12   1       56.79       54.54      4.47 o 
  16  12   1        8.26        7.22      1.54 o 
  17  12   1      146.48      165.20     16.13 o 
  18  12   1        7.20        7.34      2.26 o 
   0  13   1      489.79      524.36     12.73 o 
   1  13   1      242.06      237.38      4.00 o 
   2  13   1      100.49       98.82      2.88 o 
   3  13   1       87.96       84.81      2.22 o 
   4  13   1      331.08      325.48      6.27 o 
   5  13   1        1.81        1.02      0.81 o 
   6  13   1      154.36      157.05      3.75 o 
   7  13   1      208.92      210.74      5.01 o 
   8  13   1      385.53      392.43      8.68 o 
   9  13   1        3.20        1.89      1.04 o 
  10  13   1      104.40      107.11      3.80 o 
  11  13   1      106.70      116.65      3.99 o 
  12  13   1      374.72      381.43     16.66 o 
  13  13   1      104.50      113.23      6.59 o 
  14  13   1       16.54       11.85      1.87 o 
  15  13   1       17.68       14.49      2.66 o 
  16  13   1       78.63       80.43      8.84 o 
  17  13   1        2.29        2.72      1.39 o 
   1  14   1       20.67       26.44      1.41 o 
   2  14   1       92.05       92.82      2.26 o 
   3  14   1      436.05      448.00      8.88 o 
   4  14   1      152.45      150.18      3.17 o 
   5  14   1       34.10       32.30      1.81 o 
   6  14   1      106.43      104.92      3.33 o 
   7  14   1       76.83       75.33      3.51 o 
   8  14   1       61.26       55.49      3.11 o 
   9  14   1       13.27       11.98      1.35 o 
  10  14   1      107.32      107.41      3.80 o 
  11  14   1        1.51        3.12      0.92 o 
  12  14   1      161.87      161.56      7.52 o 
  13  14   1       63.74       55.57      5.49 o 
  14  14   1       19.04       22.91      3.56 o 
  15  14   1       17.97       17.16      2.76 o 
  16  14   1        9.31        6.08      1.69 o 
  17  14   1       35.86       27.29      5.58 o 
   0  15   1      674.66      768.37     23.55 o 
   1  15   1      172.24      167.57      3.80 o 
   2  15   1       86.60       81.45      2.44 o 
   3  15   1       48.83       47.08      2.01 o 
   4  15   1       56.40       58.51      2.48 o 
   5  15   1       81.43       87.06      3.31 o 
   6  15   1      189.42      183.86      4.22 o 
   7  15   1      494.18      530.88     11.95 o 
   8  15   1       22.97       19.88      1.80 o 
   9  15   1        9.32        7.75      1.47 o 
  10  15   1       81.37       70.16      4.63 o 
  11  15   1        2.74        3.82      1.02 o 
  12  15   1       34.53       31.56      3.69 o 
  13  15   1       34.68       32.87      3.02 o 
  14  15   1        1.55        0.76      1.30 o 
  15  15   1        2.78        1.80      1.25 o 
  16  15   1       15.80       17.15      3.22 o 
   1  16   1      352.64      371.19      7.36 o 
   2  16   1      824.88      907.75     17.65 o 
   3  16   1       29.48       30.76      1.84 o 
   4  16   1      447.98      479.40     10.09 o 
   5  16   1       53.41       50.82      2.90 o 
   6  16   1      184.46      170.28      4.76 o 
   7  16   1       19.57       17.45      1.52 o 
   8  16   1      107.40      110.27      3.50 o 
   9  16   1      127.52      131.11      4.73 o 
  10  16   1       96.31      114.16      6.75 o 
  11  16   1       13.42       11.76      2.32 o 
  12  16   1       21.06       16.67      2.29 o 
  13  16   1       41.67       38.67      4.35 o 
  14  16   1       75.72       84.57      8.46 o 
  15  16   1       34.28       29.48      4.38 o 
  16  16   1       12.82        9.70      2.24 o 
   0  17   1      388.10      422.18     11.81 o 
   1  17   1       74.01       72.95      3.12 o 
   2  17   1       85.40       84.24      3.86 o 
   3  17   1       10.60        8.67      1.14 o 
   4  17   1       63.37       60.52      2.84 o 
   5  17   1       60.13       62.33      2.97 o 
   6  17   1      120.55      125.22      3.56 o 
   7  17   1       46.74       42.30      2.93 o 
   8  17   1       37.62       33.05      2.74 o 
   9  17   1       21.48       14.77      1.93 o 
  10  17   1       79.85       90.37      6.36 o 
  11  17   1       22.79       18.73      2.99 o 
  12  17   1       48.65       47.91      5.29 o 
  13  17   1       24.24       21.54      2.64 o 
  14  17   1       23.57       16.07      3.59 o 
  15  17   1        8.38        8.26      1.83 o 
   1  18   1       16.06       15.85      1.11 o 
   2  18   1      178.66      197.84      4.70 o 
   3  18   1      315.83      350.67      7.38 o 
   4  18   1       32.77       32.56      2.14 o 
   5  18   1       94.68       94.98      3.22 o 
   6  18   1      167.04      192.33      6.45 o 
   7  18   1       54.81       55.55      3.72 o 
   8  18   1       36.35       33.21      3.65 o 
   9  18   1       84.89       97.08      5.53 o 
  10  18   1        6.93        6.70      1.16 o 
  11  18   1       11.40       10.35      1.91 o 
  12  18   1        0.19        3.00      0.98 o 
  13  18   1        5.77        6.91      1.72 o 
  14  18   1       53.60       48.21      8.48 o 
   0  19   1      123.75      126.71      5.61 o 
   1  19   1      161.21      171.63      4.83 o 
   2  19   1      100.58       96.98      3.13 o 
   3  19   1       39.69       42.44      2.82 o 
   4  19   1      219.67      236.10      6.76 o 
   5  19   1       83.70       87.83      4.43 o 
   6  19   1       47.51       44.89      3.58 o 
   7  19   1       34.09       25.85      2.98 o 
   8  19   1      325.11      383.38     12.04 o 
   9  19   1       14.62       14.49      2.29 o 
  10  19   1      105.02      121.68      8.24 o 
  11  19   1        8.56        8.97      1.70 o 
  12  19   1      161.47      206.53     15.02 o 
  13  19   1        8.75        9.94      2.38 o 
   1  20   1        3.32        4.00      0.60 o 
   2  20   1       72.54       68.35      3.72 o 
   3  20   1       96.16       99.08      4.06 o 
   4  20   1       48.43       41.34      3.15 o 
   5  20   1        3.63        2.96      0.74 o 
   6  20   1      126.14      132.12      4.66 o 
   7  20   1       50.63       60.98      4.10 o 
   8  20   1       91.38       94.92      6.01 o 
   9  20   1        8.18       11.25      1.81 o 
  10  20   1       39.59       37.36      4.28 o 
  11  20   1        6.92        6.90      1.91 o 
  12  20   1        3.47        2.81      1.29 o 
   0  21   1       45.13       46.18      4.02 o 
   1  21   1       82.12       94.94      3.77 o 
   2  21   1       63.19       63.83      3.96 o 
   3  21   1       76.03       74.86      3.68 o 
   4  21   1       34.71       32.95      2.52 o 
   5  21   1       11.44       11.95      1.92 o 
   6  21   1       24.66       19.06      2.69 o 
   7  21   1       29.39       28.15      2.97 o 
   8  21   1       36.34       32.33      3.27 o 
   9  21   1       15.82       19.22      2.46 o 
  10  21   1       22.83       20.94      2.55 o 
  11  21   1       62.95       61.95      7.92 o 
   1  22   1        1.93        2.88      0.60 o 
   2  22   1        5.28        4.24      0.82 o 
   3  22   1        6.24        5.84      0.95 o 
   4  22   1       92.99      119.60      6.92 o 
   5  22   1        8.39        9.80      1.54 o 
   6  22   1       26.83       24.60      2.40 o 
   7  22   1       19.82       18.06      2.30 o 
   8  22   1       11.88       11.85      1.97 o 
   9  22   1       33.49       32.76      4.40 o 
   0  23   1       98.76      104.42      7.00 o 
   1  23   1        1.27        1.76      0.93 o 
   2  23   1       64.77       67.44      4.72 o 
   3  23   1       15.11       13.40      1.99 o 
   4  23   1       83.88       98.11      7.37 o 
   5  23   1        2.98        4.10      1.19 o 
   6  23   1       17.00       19.87      2.32 o 
   7  23   1       12.40       12.04      1.87 o 
   8  23   1       17.59       18.36      3.16 o 
   1  24   1       29.65       27.41      2.96 o 
   2  24   1       92.52      111.52      6.40 o 
   3  24   1        3.83        2.91      1.15 o 
   4  24   1       22.41       13.75      1.95 o 
   5  24   1       17.67       15.13      2.09 o 
   0  25   1       46.44       28.48      7.86 o 
   0   0   2     1815.73     1703.06     30.64 o 
   2   0   2     1901.98     1747.35     18.54 o 
   4   0   2     4736.51     4883.96     72.73 o 
   6   0   2      890.73      961.22     18.59 o 
   8   0   2      596.91      624.94     12.23 o 
  10   0   2      140.94      137.80      5.04 o 
  12   0   2      108.02      108.44      4.80 o 
  14   0   2       66.43       70.32      4.23 o 
  16   0   2      169.29      171.00     10.71 o 
  18   0   2       33.35       22.26      7.07 o 
  20   0   2       88.36       70.43     29.29 o 
   1   1   2       63.12       50.33      1.47 o 
   2   1   2      107.05       94.52      1.14 o 
   3   1   2      703.22      681.91      5.88 o 
   4   1   2      206.38      199.00      2.11 o 
   5   1   2       99.79       98.22      1.58 o 
   6   1   2      564.30      586.71      8.06 o 
   7   1   2       76.39       73.28      1.68 o 
   8   1   2     1285.45     1351.49     19.99 o 
   9   1   2      387.20      391.45      7.54 o 
  10   1   2       66.90       75.70      3.00 o 
  11   1   2      113.98      115.53      2.80 o 
  12   1   2       45.95       39.02      1.86 o 
  13   1   2      124.51      119.61      4.78 o 
  14   1   2      484.18      495.22     14.04 o 
  15   1   2       29.05       24.02      2.43 o 
  16   1   2       55.78       61.35      4.25 o 
  17   1   2       32.36       31.84      4.15 o 
  18   1   2       20.83       18.38      3.18 o 
  19   1   2       15.47       20.70      6.03 o 
  20   1   2       15.54       16.45      5.27 o 
   0   2   2      127.71      128.75      3.31 o 
   1   2   2     1028.19      958.05      6.75 o 
   2   2   2       12.68       12.37      0.76 o 
   3   2   2      101.15       88.25      1.13 o 
   4   2   2      510.75      510.62      4.80 o 
   5   2   2      626.39      628.96      5.96 o 
   6   2   2      379.22      379.58      5.31 o 
   7   2   2     1273.18     1404.69     23.47 o 
   8   2   2      120.31      125.44      2.49 o 
   9   2   2       17.77       17.81      1.34 o 
  10   2   2      171.31      206.34      4.71 o 
  11   2   2       44.41       41.81      3.24 o 
  12   2   2      386.80      395.96      9.54 o 
  13   2   2      238.72      227.94      5.94 o 
  14   2   2        5.49        5.63      1.24 o 
  15   2   2       81.98       88.54      4.21 o 
  16   2   2       64.66       67.63      4.45 o 
  17   2   2      188.56      201.78     12.36 o 
  18   2   2       25.57       22.86      3.33 o 
  19   2   2        8.07        1.20      3.72 o 
  20   2   2        5.27        8.28      6.28 o 
   1   3   2      511.24      491.07      3.78 o 
   2   3   2      156.68      138.86      1.49 o 
   3   3   2      206.30      218.01      2.23 o 
   4   3   2      108.36      124.73      1.66 o 
   5   3   2      494.74      545.30      8.30 o 
   6   3   2      266.50      261.68      4.27 o 
   7   3   2      129.39      122.61      2.38 o 
   8   3   2       89.34       90.80      2.82 o 
   9   3   2      558.34      586.78     12.05 o 
  10   3   2      176.40      190.05      5.24 o 
  11   3   2      218.02      232.83      6.70 o 
  12   3   2       38.99       31.31      2.55 o 
  13   3   2      353.35      364.50      9.26 o 
  14   3   2      154.87      167.07      5.37 o 
  15   3   2       86.65       91.36      5.50 o 
  16   3   2      136.67      148.90      8.48 o 
  17   3   2        1.69        0.81      1.22 o 
  18   3   2       12.23       11.31      2.56 o 
  19   3   2        5.70        4.13      1.74 o 
  20   3   2       33.67       22.62      6.44 o 
   0   4   2     2031.71     1989.06     23.43 o 
   1   4   2      573.05      553.65      4.88 o 
   2   4   2      445.64      418.88      4.28 o 
   3   4   2     1209.34     1177.73     11.81 o 
   4   4   2      312.95      321.23      3.72 o 
   5   4   2     1051.55     1089.93     17.15 o 
   6   4   2      155.66      154.26      3.35 o 
   7   4   2       29.06       35.50      1.39 o 
   8   4   2      412.32      399.66      6.59 o 
   9   4   2      130.56      128.62      3.20 o 
  10   4   2      289.34      296.79      7.02 o 
  11   4   2      253.98      256.59      6.54 o 
  12   4   2      569.71      596.21     13.74 o 
  13   4   2      506.71      533.90     12.65 o 
  14   4   2       20.38       16.59      1.39 o 
  15   4   2       97.16      105.23      4.83 o 
  16   4   2       12.35        9.50      2.04 o 
  17   4   2       68.12       71.81      7.94 o 
  18   4   2       20.55       20.79      3.62 o 
  19   4   2       13.21        7.28      2.43 o 
   1   5   2     3307.36     3312.53     31.01 o 
   2   5   2     1508.48     1458.92     18.58 o 
   3   5   2      267.90      277.97      3.66 o 
   4   5   2     1210.98     1246.56     19.57 o 
   5   5   2       43.88       41.91      1.98 o 
   6   5   2     1898.80     1968.62     32.66 o 
   7   5   2      407.43      398.41      5.78 o 
   8   5   2      447.54      478.95     10.10 o 
   9   5   2      169.66      191.46      4.56 o 
  10   5   2       59.77       55.67      1.80 o 
  11   5   2       71.70       69.64      2.99 o 
  12   5   2       82.84       77.77      4.31 o 
  13   5   2      259.24      270.09      6.68 o 
  14   5   2       25.06       20.63      2.32 o 
  15   5   2      124.70      142.88      7.03 o 
  16   5   2       38.17       34.97      3.81 o 
  17   5   2       13.04       10.31      2.60 o 
  18   5   2       12.80        8.04      2.11 o 
  19   5   2       33.16       26.21      4.21 o 
   0   6   2     1891.57     1754.74     24.61 o 
   1   6   2      226.90      226.86      3.07 o 
   2   6   2      131.42      131.32      1.85 o 
   3   6   2      175.30      161.71      3.05 o 
   4   6   2      621.67      655.85     11.98 o 
   5   6   2      185.79      211.98      3.76 o 
   6   6   2      213.19      190.06      3.61 o 
   7   6   2      176.29      187.28      2.99 o 
   8   6   2       11.89        9.79      1.38 o 
   9   6   2        1.12        2.25      0.91 o 
  10   6   2       46.96       39.93      2.26 o 
  11   6   2      210.56      203.96      5.46 o 
  12   6   2      670.54      708.14     16.45 o 
  13   6   2       74.53       87.77      3.84 o 
  14   6   2       10.65        7.14      1.33 o 
  15   6   2        4.40        3.67      1.28 o 
  16   6   2       30.76       27.24      3.58 o 
  17   6   2       15.56       12.19      2.67 o 
  18   6   2        8.41        8.70      2.37 o 
  19   6   2       23.59       22.69      4.41 o 
   1   7   2      778.38      813.79     13.26 o 
   2   7   2     1603.93     1586.25     26.41 o 
   3   7   2      798.69      827.91     13.87 o 
   4   7   2      257.80      244.51      4.87 o 
   5   7   2      399.23      379.81      6.42 o 
   6   7   2      144.48      146.23      3.32 o 
   7   7   2      247.33      249.83      5.38 o 
   8   7   2       71.09       75.82      2.43 o 
   9   7   2      355.33      376.93     10.82 o 
  10   7   2      450.04      450.89     11.86 o 
  11   7   2      360.79      363.93     10.00 o 
  12   7   2       68.18       69.90      4.69 o 
  13   7   2      253.06      268.15      8.64 o 
  14   7   2       56.70       54.94      4.29 o 
  15   7   2       42.52       45.88      4.82 o 
  16   7   2       62.32       68.89      6.37 o 
  17   7   2      149.68      167.62     10.85 o 
  18   7   2        3.61        8.81      2.66 o 
  19   7   2        2.47        4.71      1.78 o 
   0   8   2     3038.94     3301.94     89.79 o 
   1   8   2      339.66      332.53      5.86 o 
   2   8   2      370.34      377.48      6.76 o 
   3   8   2     2224.08     2305.86     38.18 o 
   4   8   2     2007.37     2074.00     61.19 o 
   5   8   2       94.17       94.18      2.89 o 
   6   8   2      110.30      103.49      4.04 o 
   7   8   2        4.28        5.92      0.81 o 
   8   8   2        1.61        1.78      0.99 o 
   9   8   2       17.27       16.99      1.45 o 
  10   8   2      206.43      202.04      6.47 o 
  11   8   2      524.98      536.60     13.50 o 
  12   8   2      366.79      356.18     11.38 o 
  13   8   2       20.15       19.33      1.75 o 
  14   8   2       71.78       64.67      4.41 o 
  15   8   2      215.99      237.94     12.98 o 
  16   8   2       18.62       16.04      3.18 o 
  17   8   2      205.86      231.26     13.59 o 
  18   8   2       13.03        8.55      2.67 o 
  19   8   2        1.20        2.94      1.42 o 
   1   9   2      360.03      393.54      5.99 o 
   2   9   2      766.16      807.17     12.84 o 
   3   9   2      493.06      510.96      7.76 o 
   4   9   2     1432.04     1392.15     31.95 o 
   5   9   2      438.00      413.22      9.50 o 
   6   9   2      348.28      375.82      7.91 o 
   7   9   2       94.23       87.50      1.97 o 
   8   9   2      276.71      271.56      5.84 o 
   9   9   2      121.85      115.07      3.21 o 
  10   9   2      246.72      248.50      7.46 o 
  11   9   2      194.90      200.63      5.57 o 
  12   9   2       44.27       35.01      3.24 o 
  13   9   2       51.56       47.59      3.58 o 
  14   9   2       56.61       41.27      4.44 o 
  15   9   2      131.24      127.15      7.60 o 
  16   9   2       12.36       12.05      2.46 o 
  17   9   2       15.71        9.17      2.38 o 
  18   9   2       30.38       23.05      5.28 o 
   0  10   2       77.16       66.90      2.55 o 
   1  10   2      345.84      362.92      6.07 o 
   2  10   2       13.32        8.13      1.33 o 
   3  10   2      638.83      683.78     10.93 o 
   4  10   2      318.23      322.41      6.49 o 
   5  10   2      157.50      165.83      4.41 o 
   6  10   2       18.57       17.96      1.57 o 
   7  10   2       34.72       38.65      2.39 o 
   8  10   2      549.57      539.18     12.40 o 
   9  10   2       20.62       18.04      1.25 o 
  10  10   2      326.96      335.46      8.14 o 
  11  10   2      443.99      494.46     14.00 o 
  12  10   2       41.52       33.57      2.88 o 
  13  10   2       91.25       95.67      5.00 o 
  14  10   2        8.55        9.59      1.58 o 
  15  10   2       54.41       56.65      6.24 o 
  16  10   2       32.68       33.01      4.33 o 
  17  10   2       20.87       17.54      3.43 o 
  18  10   2       42.51       44.62      8.11 o 
   1  11   2      179.04      203.55      5.00 o 
   2  11   2      154.68      136.08      3.25 o 
   3  11   2      117.41      113.17      3.97 o 
   4  11   2       34.25       42.21      2.33 o 
   5  11   2       85.62       72.76      4.49 o 
   6  11   2       98.36       89.43      2.67 o 
   7  11   2      108.07       95.84      3.44 o 
   8  11   2      269.04      257.96      6.05 o 
   9  11   2       60.10       62.02      4.19 o 
  10  11   2      136.14      137.19      4.31 o 
  11  11   2       36.12       30.20      3.10 o 
  12  11   2      142.67      143.29      6.00 o 
  13  11   2      114.74      112.03      7.06 o 
  14  11   2       97.33       96.08      6.66 o 
  15  11   2       72.54       71.44      6.89 o 
  16  11   2       18.29       20.31      3.26 o 
  17  11   2       32.88       30.39      5.03 o 
  18  11   2       63.25       69.45     15.16 o 
   0  12   2       52.99       41.49      4.13 o 
   1  12   2       61.51       54.12      2.58 o 
   2  12   2      154.17      159.69      4.64 o 
   3  12   2      150.30      154.42      4.59 o 
   4  12   2      757.87      758.45     17.22 o 
   5  12   2      216.02      205.60      5.17 o 
   6  12   2      331.75      334.97      7.83 o 
   7  12   2      269.76      262.23      6.20 o 
   8  12   2      427.24      439.34     10.43 o 
   9  12   2      209.42      217.99      5.50 o 
  10  12   2       23.62       23.44      2.39 o 
  11  12   2       59.20       58.97      3.66 o 
  12  12   2        3.94        7.09      1.67 o 
  13  12   2       60.07       59.72      5.54 o 
  14  12   2       26.24       21.09      2.89 o 
  15  12   2       45.50       45.02      5.42 o 
  16  12   2       31.15       35.45      6.20 o 
  17  12   2       15.82       15.01      4.04 o 
   1  13   2       28.60       30.73      2.28 o 
   2  13   2      109.55      114.00      3.61 o 
   3  13   2       22.02       20.41      1.41 o 
   4  13   2      401.60      412.91     10.04 o 
   5  13   2       63.94       57.89      3.84 o 
   6  13   2      987.94     1042.91     22.47 o 
   7  13   2       40.54       35.17      3.01 o 
   8  13   2      373.73      371.39     13.30 o 
   9  13   2        8.41        7.24      1.06 o 
  10  13   2       26.51       23.68      2.11 o 
  11  13   2        9.74        8.36      1.47 o 
  12  13   2      140.06      139.72      6.48 o 
  13  13   2       17.37       14.84      1.92 o 
  14  13   2        3.65        4.03      1.12 o 
  15  13   2       35.85       31.87      4.33 o 
  16  13   2       11.83       10.38      2.25 o 
  17  13   2       20.81       18.46      4.66 o 
   0  14   2       58.19       50.57      3.03 o 
   1  14   2      206.74      201.18      6.12 o 
   2  14   2      412.29      442.37     10.72 o 
   3  14   2       91.78      100.50      3.80 o 
   4  14   2       96.95       91.10      3.60 o 
   5  14   2      100.23      116.31      4.14 o 
   6  14   2        3.57        1.29      1.06 o 
   7  14   2      284.13      280.18      6.85 o 
   8  14   2      102.78      111.02      4.67 o 
   9  14   2       25.48       22.15      1.85 o 
  10  14   2      222.92      231.29      7.78 o 
  11  14   2      166.25      194.75      8.59 o 
  12  14   2       11.92        7.79      1.92 o 
  13  14   2       24.70       22.86      2.76 o 
  14  14   2       23.53       20.79      2.82 o 
  15  14   2       10.07        8.05      1.96 o 
  16  14   2       23.53       17.71      4.39 o 
   1  15   2        7.25        3.87      1.17 o 
   2  15   2      616.33      667.14     15.54 o 
   3  15   2      175.50      167.24      5.40 o 
   4  15   2       39.48       34.26      2.76 o 
   5  15   2      234.84      229.50      5.75 o 
   6  15   2      285.21      321.79      8.90 o 
   7  15   2      156.20      167.88      4.85 o 
   8  15   2       22.17       21.46      1.99 o 
   9  15   2      110.21      121.15      4.79 o 
  10  15   2      147.92      159.11      6.99 o 
  11  15   2        0.34        0.94      1.06 o 
  12  15   2       19.19       14.61      1.88 o 
  13  15   2        8.19        4.16      1.56 o 
  14  15   2       18.36       15.18      2.47 o 
  15  15   2        6.97        6.50      1.79 o 
   0  16   2      194.43      200.61      7.45 o 
   1  16   2      110.92      120.06      4.52 o 
   2  16   2      303.02      317.12      7.81 o 
   3  16   2       75.54       77.22      3.62 o 
   4  16   2      153.61      157.06      4.44 o 
   5  16   2       34.74       31.75      2.54 o 
   6  16   2       48.14       45.68      2.72 o 
   7  16   2       35.50       30.29      2.55 o 
   8  16   2       14.87       14.02      1.46 o 
   9  16   2       41.39       39.32      3.49 o 
  10  16   2      142.06      140.97      6.80 o 
  11  16   2       66.72       52.86      5.14 o 
  12  16   2        1.49        2.14      1.33 o 
  13  16   2        7.84        4.96      1.85 o 
  14  16   2       51.27       47.45      5.90 o 
  15  16   2        0.14       -0.10      1.36 o 
   1  17   2      232.03      242.87      6.96 o 
   2  17   2      336.23      352.05      8.21 o 
   3  17   2       98.42       90.70      3.21 o 
   4  17   2       45.99       40.79      2.73 o 
   5  17   2       20.12       17.96      1.50 o 
   6  17   2      214.47      233.45      7.08 o 
   7  17   2        2.86        2.28      0.93 o 
   8  17   2       40.09       36.42      3.51 o 
   9  17   2       17.60       13.76      2.34 o 
  10  17   2        8.64        5.30      1.33 o 
  11  17   2       27.39       21.16      3.09 o 
  12  17   2        4.47        3.74      1.75 o 
  13  17   2       23.14       26.96      3.74 o 
  14  17   2        7.53        4.83      1.20 o 
   0  18   2       65.69       55.35      5.91 o 
   1  18   2       32.29       28.49      2.21 o 
   2  18   2       52.17       45.49      3.43 o 
   3  18   2       43.96       35.89      3.01 o 
   4  18   2       30.34       30.01      2.55 o 
   5  18   2        4.96        3.25      1.05 o 
   6  18   2       40.21       32.21      3.46 o 
   7  18   2       26.10       20.15      2.60 o 
   8  18   2       22.59       19.95      2.29 o 
   9  18   2        2.70        3.74      2.40 o 
  10  18   2        9.01        7.39      1.29 o 
  11  18   2       79.45       81.35      8.10 o 
  12  18   2       58.91       62.53      6.83 o 
  13  18   2       11.06        7.32      1.41 o 
   1  19   2       41.45       37.37      2.94 o 
   2  19   2       27.03       20.51      2.14 o 
   3  19   2        8.62        6.68      0.95 o 
   4  19   2       12.36       12.18      1.78 o 
   5  19   2       43.10       44.87      3.77 o 
   6  19   2       10.12        7.85      1.05 o 
   7  19   2       16.16       13.85      1.94 o 
   8  19   2      147.29      173.25      8.69 o 
   9  19   2       15.82       19.83      2.77 o 
  10  19   2       30.96       28.76      4.69 o 
  11  19   2        3.62        7.79      1.77 o 
  12  19   2        5.66        6.35      1.62 o 
   0  20   2        6.86        6.37      1.33 o 
   1  20   2       90.10      101.45      5.06 o 
   2  20   2        5.81        5.30      0.99 o 
   3  20   2       32.55       29.12      2.60 o 
   4  20   2       60.91       54.09      4.32 o 
   5  20   2        3.26        5.84      1.35 o 
   6  20   2      112.32      136.06      7.36 o 
   7  20   2        2.26        3.74      0.76 o 
   8  20   2       24.23       19.12      2.70 o 
   9  20   2       23.72       19.39      3.22 o 
  10  20   2       31.10       23.75      3.69 o 
  11  20   2        3.54        2.85      1.27 o 
   1  21   2        5.94        7.27      1.31 o 
   2  21   2       52.78       43.49      3.99 o 
   3  21   2        6.05        4.16      1.45 o 
   4  21   2       32.17       29.49      2.74 o 
   5  21   2        4.39        3.67      1.18 o 
   6  21   2       52.88       47.27      5.10 o 
   7  21   2        3.98        5.17      1.30 o 
   8  21   2        5.90        5.02      1.31 o 
   9  21   2        5.50        5.59      1.83 o 
  10  21   2        8.84       10.10      2.79 o 
   0  22   2        7.07        6.04      1.43 o 
   1  22   2       37.80       33.75      3.28 o 
   2  22   2        7.83        6.77      1.12 o 
   3  22   2       24.44       19.78      2.50 o 
   4  22   2       27.69       26.81      3.35 o 
   5  22   2        9.00        6.56      1.85 o 
   6  22   2       15.31       10.68      2.17 o 
   7  22   2       46.20       36.27      4.81 o 
   8  22   2       15.82       10.57      2.78 o 
   1  23   2        7.26        6.12      1.57 o 
   2  23   2        0.06        0.89      0.95 o 
   3  23   2        2.01        4.26      1.21 o 
   4  23   2       48.01       50.94      4.70 o 
   5  23   2       12.40       11.90      2.02 o 
   6  23   2       30.54       22.65      3.38 o 
   0  24   2        2.95        6.49      2.06 o 
   1  24   2        2.78        1.58      1.04 o 
   2  24   2       45.30       44.28      5.70 o 
   2   0   3      755.84      802.18     17.17 o 
   4   0   3      328.86      325.81      6.96 o 
   6   0   3       29.51       36.96      2.32 o 
   8   0   3       51.99       53.52      2.02 o 
  10   0   3        5.48        4.04      1.03 o 
  12   0   3       31.86       27.70      4.10 o 
  14   0   3       25.15       17.96      2.56 o 
  16   0   3      146.56      149.07      7.97 o 
  18   0   3       25.26       14.43      6.26 o 
   0   1   3      627.19      615.31     14.84 o 
   1   1   3       55.07       63.73      2.81 o 
   2   1   3      739.74      809.15     13.05 o 
   3   1   3      103.91      102.91      4.37 o 
   4   1   3      680.65      721.85      9.92 o 
   5   1   3      147.66      154.87      2.78 o 
   6   1   3      351.36      381.27      6.69 o 
   7   1   3       13.75       10.80      0.75 o 
   8   1   3      425.40      481.51     10.26 o 
   9   1   3      173.91      169.92      4.89 o 
  10   1   3       54.81       51.42      3.28 o 
  11   1   3        2.85        1.25      1.07 o 
  12   1   3       78.21       71.92      4.37 o 
  13   1   3       21.31       16.75      2.01 o 
  14   1   3       10.21        5.89      1.06 o 
  15   1   3       41.12       39.04      3.16 o 
  16   1   3       52.34       37.29      5.24 o 
  17   1   3       22.02       17.45      3.28 o 
  18   1   3        6.30       11.78      3.62 o 
  19   1   3        0.31        6.61      3.67 o 
   1   2   3       77.24       91.23      3.11 o 
   2   2   3      666.78      707.94     10.74 o 
   3   2   3       19.15       14.33      1.04 o 
   4   2   3      257.09      259.19      3.73 o 
   5   2   3        8.89        8.25      0.96 o 
   6   2   3      195.95      199.92      3.57 o 
   7   2   3      176.67      178.79      3.32 o 
   8   2   3       31.98       35.91      1.15 o 
   9   2   3       90.90       92.00      3.83 o 
  10   2   3      253.78      258.26      8.64 o 
  11   2   3       16.11       13.12      1.55 o 
  12   2   3      205.28      218.02      8.32 o 
  13   2   3       42.93       38.72      3.45 o 
  14   2   3      250.45      271.04      8.93 o 
  15   2   3       16.23       11.48      2.01 o 
  16   2   3      145.03      162.06      7.61 o 
  17   2   3        7.70        6.62      1.94 o 
  18   2   3       34.39       21.29      5.56 o 
  19   2   3       22.68       21.07      7.91 o 
   0   3   3      234.30      238.43      6.90 o 
   1   3   3      409.08      422.22      7.66 o 
   2   3   3      573.09      588.53      9.16 o 
   3   3   3       46.41       48.02      1.95 o 
   4   3   3      403.20      409.51      5.93 o 
   5   3   3       39.76       41.03      1.99 o 
   6   3   3      200.39      199.45      3.71 o 
   7   3   3      194.22      193.89      4.49 o 
   8   3   3      138.48      148.43      3.46 o 
   9   3   3      355.90      394.27     10.19 o 
  10   3   3      268.03      262.53      7.46 o 
  11   3   3       46.06       37.05      2.99 o 
  12   3   3       62.20       60.03      4.24 o 
  13   3   3        2.36        1.41      1.97 o 
  14   3   3       57.33       51.50      4.64 o 
  15   3   3       26.11       20.48      2.66 o 
  16   3   3        5.98        6.31      1.92 o 
  17   3   3        3.59        2.88      1.52 o 
  18   3   3       16.33        9.30      2.48 o 
   1   4   3       52.04       57.86      2.42 o 
   2   4   3     1324.64     1415.69     19.77 o 
   3   4   3        1.74        0.92      1.47 o 
   4   4   3      662.90      709.84     10.25 o 
   5   4   3       13.06       11.90      1.31 o 
   6   4   3      344.64      338.84      7.52 o 
   7   4   3       34.48       30.50      1.78 o 
   8   4   3      443.28      461.79     11.04 o 
   9   4   3       32.84       34.69      2.09 o 
  10   4   3      730.53      757.60     20.35 o 
  11   4   3       11.29        7.50      2.55 o 
  12   4   3      110.55      111.49      4.53 o 
  13   4   3        7.24        6.82      1.06 o 
  14   4   3      180.39      181.83      8.46 o 
  15   4   3       40.80       37.54      4.72 o 
  16   4   3        2.25        2.63      1.83 o 
  17   4   3       94.79       92.05      9.09 o 
  18   4   3       65.41       74.28     10.91 o 
   0   5   3      440.25      463.79     12.11 o 
   1   5   3        3.21        2.22      1.26 o 
   2   5   3      161.52      153.24      4.61 o 
   3   5   3       90.96       77.33      3.01 o 
   4   5   3      245.95      247.75      4.46 o 
   5   5   3        4.28        7.29      1.07 o 
   6   5   3      127.64      121.63      3.49 o 
   7   5   3      181.76      185.21      5.28 o 
   8   5   3       44.66       33.30      2.61 o 
   9   5   3       73.83       80.83      3.22 o 
  10   5   3     1228.57     1263.17     33.89 o 
  11   5   3      127.21      125.01      5.38 o 
  12   5   3      634.45      670.78     21.73 o 
  13   5   3       71.39       70.54      6.86 o 
  14   5   3       57.50       46.41      4.61 o 
  15   5   3       45.44       49.50      4.77 o 
  16   5   3      300.90      341.17     19.62 o 
  17   5   3       56.07       48.40      7.72 o 
  18   5   3       12.19        6.85      2.17 o 
   1   6   3      479.98      516.28      8.80 o 
   2   6   3       59.38       59.81      3.04 o 
   3   6   3      362.29      347.31      6.14 o 
   4   6   3      102.73      109.14      3.31 o 
   5   6   3       73.88       75.83      2.35 o 
   6   6   3      201.64      189.92      5.89 o 
   7   6   3       72.34       65.11      2.12 o 
   8   6   3       11.05        9.70      0.93 o 
   9   6   3      176.52      188.28      5.77 o 
  10   6   3        7.38        3.56      2.12 o 
  11   6   3       20.53       12.80      2.58 o 
  12   6   3       23.65       14.00      2.22 o 
  13   6   3       34.06       32.66      3.40 o 
  14   6   3       76.74       57.59      5.37 o 
  15   6   3       61.42       52.88      5.66 o 
  16   6   3       62.39       62.86      8.39 o 
  17   6   3       39.24       33.28      5.54 o 
  18   6   3       45.54       40.73      6.38 o 
   0   7   3     1622.94     1732.32     42.25 o 
   1   7   3       90.78       97.45      3.36 o 
   2   7   3      102.20      110.18      4.34 o 
   3   7   3      270.73      280.19      6.18 o 
   4   7   3      371.15      367.31      7.39 o 
   5   7   3        3.37        4.13      1.19 o 
   6   7   3       63.18       57.09      1.97 o 
   7   7   3       50.97       50.47      3.53 o 
   8   7   3       55.45       51.93      2.22 o 
   9   7   3       82.85       74.76      4.05 o 
  10   7   3      481.16      494.77     15.31 o 
  11   7   3       76.63       75.21      4.94 o 
  12   7   3      222.15      236.46      7.85 o 
  13   7   3        7.90       11.77      1.91 o 
  14   7   3      211.83      218.02     12.82 o 
  15   7   3       31.70       31.07      4.37 o 
  16   7   3       22.84       17.82      3.29 o 
  17   7   3        5.52        4.17      1.72 o 
  18   7   3       64.77       76.29     10.39 o 
   1   8   3      150.64      155.61      5.16 o 
   2   8   3      762.75      793.33     16.12 o 
   3   8   3      490.02      507.47     10.59 o 
   4   8   3       25.73       25.94      2.14 o 
   5   8   3      264.23      269.45      6.86 o 
   6   8   3      190.47      199.13      5.22 o 
   7   8   3      506.58      514.90     12.45 o 
   8   8   3       80.87       71.63      4.03 o 
   9   8   3      383.66      408.49     11.28 o 
  10   8   3       56.19       58.27      5.50 o 
  11   8   3      181.52      183.98      7.37 o 
  12   8   3       98.56       89.48      6.50 o 
  13   8   3       44.96       44.05      4.58 o 
  14   8   3      100.88       95.63      8.06 o 
  15   8   3       15.80       11.12      2.38 o 
  16   8   3       13.36       11.70      2.57 o 
  17   8   3       49.09       41.14      6.12 o 
   0   9   3      148.30      153.98      6.51 o 
   1   9   3        8.36        9.03      1.20 o 
   2   9   3      211.38      207.43      5.67 o 
   3   9   3      206.32      216.52      5.95 o 
   4   9   3       26.23       26.24      2.03 o 
   5   9   3      165.16      161.94      4.82 o 
   6   9   3       95.88       96.19      3.92 o 
   7   9   3      815.52      882.28     23.70 o 
   8   9   3        7.50        7.29      1.27 o 
   9   9   3      415.71      435.70     12.51 o 
  10   9   3        5.97        5.30      1.96 o 
  11   9   3      291.41      310.96      9.65 o 
  12   9   3      165.17      177.24      6.87 o 
  13   9   3       57.91       49.12      5.04 o 
  14   9   3       13.82       12.44      2.18 o 
  15   9   3      103.99      111.87     10.53 o 
  16   9   3       36.00       26.20      4.50 o 
  17   9   3       28.80       30.42      4.85 o 
   1  10   3      136.12      124.41      5.22 o 
   2  10   3       84.79       79.77      3.72 o 
   3  10   3      467.05      505.15     12.88 o 
   4  10   3       85.93       87.85      3.75 o 
   5  10   3       94.01       86.55      4.40 o 
   6  10   3       65.64       65.29      5.54 o 
   7  10   3      110.38      116.23      6.48 o 
   8  10   3      269.92      271.38      8.07 o 
   9  10   3        7.93        5.72      2.18 o 
  10  10   3       92.45       97.58      5.81 o 
  11  10   3        1.91        2.12      1.20 o 
  12  10   3       21.25       20.97      3.16 o 
  13  10   3        7.95        6.63      1.30 o 
  14  10   3       62.05       46.75      6.45 o 
  15  10   3       20.08       16.46      3.73 o 
  16  10   3       34.39       30.88      5.28 o 
  17  10   3       11.87       10.83      2.52 o 
   0  11   3      426.43      399.14     15.84 o 
   1  11   3      282.48      280.72      8.72 o 
   2  11   3       90.58       90.89      3.68 o 
   3  11   3       84.83       69.50      3.23 o 
   4  11   3      961.75     1065.24     25.86 o 
   5  11   3     2266.15     2451.24     76.78 o 
   6  11   3      336.09      352.47     11.83 o 
   7  11   3      766.68      818.06     24.07 o 
   8  11   3      197.84      195.05      7.11 o 
   9  11   3      145.67      124.36      6.47 o 
  10  11   3       60.93       60.56      4.49 o 
  11  11   3      135.55      138.63      7.39 o 
  12  11   3        1.39        3.22      1.39 o 
  13  11   3       23.78       23.00      3.21 o 
  14  11   3       11.25        7.63      2.41 o 
  15  11   3       28.94       28.29      4.61 o 
  16  11   3       27.70       20.30      3.56 o 
   1  12   3       27.47       31.79      3.74 o 
   2  12   3       15.72       13.02      1.55 o 
   3  12   3       20.80       25.62      2.08 o 
   4  12   3      100.09       95.70      5.07 o 
   5  12   3      236.29      251.52      7.24 o 
   6  12   3       44.89       42.95      4.23 o 
   7  12   3       51.35       49.07      3.85 o 
   8  12   3       55.88       49.88      3.02 o 
   9  12   3      355.99      377.63     11.45 o 
  10  12   3      123.41      127.68      7.59 o 
  11  12   3       21.63       21.59      3.05 o 
  12  12   3       27.78       25.91      3.83 o 
  13  12   3       45.07       47.51      4.67 o 
  14  12   3       18.43       15.28      2.54 o 
  15  12   3        5.84        6.13      2.05 o 
  16  12   3        8.86        3.84      1.44 o 
   0  13   3      295.02      283.38     12.18 o 
   1  13   3      224.33      233.59      7.17 o 
   2  13   3        6.63        4.07      1.15 o 
   3  13   3       63.45       59.26      5.03 o 
   4  13   3      572.85      575.48     15.82 o 
   5  13   3      170.59      172.27      7.14 o 
   6  13   3      161.71      149.52      5.53 o 
   7  13   3       79.78       82.81      4.76 o 
   8  13   3        6.52        5.41      1.59 o 
   9  13   3        3.27        1.21      1.50 o 
  10  13   3       44.74       46.28      3.87 o 
  11  13   3       32.02       25.47      3.23 o 
  12  13   3       73.64       77.80      7.43 o 
  13  13   3        0.34        1.25      1.63 o 
  14  13   3       12.02        9.38      2.25 o 
  15  13   3       32.18       27.15      5.19 o 
   1  14   3      351.93      352.01      9.73 o 
   2  14   3      120.80      121.87      5.02 o 
   3  14   3      175.70      197.68      6.59 o 
   4  14   3      106.15      102.93      5.08 o 
   5  14   3       17.55       16.46      2.54 o 
   6  14   3      239.66      253.94      7.90 o 
   7  14   3       18.11       17.09      1.44 o 
   8  14   3       66.31       77.35      6.69 o 
   9  14   3       73.10       69.23      5.72 o 
  10  14   3        6.52        6.43      1.20 o 
  11  14   3       67.24       54.47      6.53 o 
  12  14   3        8.87        8.23      1.79 o 
  13  14   3       20.70       17.44      2.66 o 
  14  14   3        1.03        1.81      1.82 o 
  15  14   3       36.80       31.36      5.91 o 
   0  15   3       57.17       54.27      5.83 o 
   1  15   3       31.21       30.45      2.76 o 
   2  15   3        4.56        1.69      0.94 o 
   3  15   3       12.23       11.56      1.98 o 
   4  15   3       53.74       44.74      4.08 o 
   5  15   3       88.61       97.43      6.33 o 
   6  15   3      170.04      166.76      5.78 o 
   7  15   3      237.32      252.20     10.74 o 
   8  15   3       43.07       36.51      3.71 o 
   9  15   3       11.28       10.28      1.81 o 
  10  15   3       33.83       31.90      3.21 o 
  11  15   3       12.60       13.64      2.31 o 
  12  15   3        8.79        8.31      2.03 o 
  13  15   3        9.56        6.74      1.71 o 
  14  15   3       69.48       57.55      9.00 o 
   1  16   3       89.03       93.65      4.69 o 
   2  16   3      107.26      113.05      6.03 o 
   3  16   3       19.10       18.77      2.18 o 
   4  16   3       51.39       45.16      3.93 o 
   5  16   3       95.63       95.27      6.63 o 
   6  16   3      138.78      148.11      6.78 o 
   7  16   3        6.23        7.53      1.18 o 
   8  16   3       17.35       17.44      2.49 o 
   9  16   3        6.81        6.59      1.70 o 
  10  16   3       70.93       59.59      6.37 o 
  11  16   3       17.37       11.89      2.11 o 
  12  16   3        3.25        5.14      1.25 o 
  13  16   3       35.36       25.77      4.41 o 
   0  17   3      204.83      213.37     20.45 o 
   1  17   3       28.31       24.83      2.56 o 
   2  17   3       31.97       30.16      3.33 o 
   3  17   3        8.92        6.54      1.46 o 
   4  17   3       20.37       20.59      2.40 o 
   5  17   3       18.16       21.51      2.48 o 
   6  17   3      134.54      150.97      7.19 o 
   7  17   3        8.45        2.93      1.45 o 
   8  17   3       26.82       23.55      2.84 o 
   9  17   3       46.16       52.07      6.05 o 
  10  17   3       12.55       12.10      1.85 o 
  11  17   3        6.66        6.54      1.75 o 
  12  17   3       26.54       22.32      4.30 o 
   1  18   3       20.98       16.43      2.38 o 
   2  18   3       18.13       11.78      2.48 o 
   3  18   3        0.25        2.38      1.56 o 
   4  18   3       20.48       21.21      2.49 o 
   5  18   3       11.60       11.60      1.80 o 
   6  18   3       12.75        9.19      1.64 o 
   7  18   3       56.75       52.50      6.16 o 
   8  18   3        4.79        4.87      1.17 o 
   9  18   3       12.38       10.08      1.63 o 
  10  18   3       19.17       13.80      2.17 o 
  11  18   3       11.90        8.69      2.49 o 
   0  19   3       35.71       39.76      6.06 o 
   1  19   3       10.23        6.52      1.03 o 
   2  19   3        3.34        5.35      1.34 o 
   3  19   3       22.13       23.55      2.41 o 
   4  19   3        6.67        4.44      1.13 o 
   5  19   3       27.85       32.86      3.15 o 
   6  19   3        9.33        7.86      1.55 o 
   7  19   3        8.23        7.44      1.35 o 
   8  19   3       23.50       24.25      2.93 o 
   9  19   3        8.60        6.62      1.53 o 
  10  19   3        9.45        7.87      1.84 o 
   1  20   3        8.01       14.07      2.37 o 
   2  20   3       14.71       11.87      1.98 o 
   3  20   3        9.36        8.00      1.14 o 
   4  20   3       11.21        9.93      1.59 o 
   5  20   3       13.84       10.60      1.67 o 
   6  20   3       22.59       21.37      2.94 o 
   7  20   3       14.76       10.81      1.98 o 
   8  20   3       17.21       16.91      3.35 o 
   9  20   3       69.77       91.78     10.87 o 
   0  21   3      137.53      162.73     17.98 o 
   1  21   3       18.64       20.32      2.86 o 
   2  21   3       16.83       15.14      2.02 o 
   3  21   3       28.83       22.06      3.98 o 
   4  21   3       53.32       46.16      5.55 o 
   5  21   3       47.34       43.77      5.24 o 
   6  21   3        9.63        9.09      2.20 o 
   7  21   3       29.02       28.58      4.68 o 
   1  22   3        2.41        3.68      1.34 o 
   2  22   3        1.54        3.49      1.38 o 
   3  22   3       57.00       55.91      6.77 o 
   4  22   3        4.94        4.31      0.99 o 
   5  22   3       14.04       10.79      2.24 o 
   0   0   4     1246.88     1264.90     58.55 o 
   2   0   4        0.40        2.89      1.26 o 
   4   0   4      516.43      566.83     18.65 o 
   6   0   4      351.20      361.95     13.07 o 
   8   0   4      930.34     1018.71     36.61 o 
  10   0   4      196.88      199.45     10.58 o 
  12   0   4      177.21      208.81     12.67 o 
  14   0   4      149.77      181.47     17.05 o 
  16   0   4       32.55       23.87      6.46 o 
   1   1   4       57.23       64.46      4.08 o 
   2   1   4      182.13      211.51      7.14 o 
   3   1   4        4.09        4.65      0.99 o 
   4   1   4      101.20      100.43      3.53 o 
   5   1   4       18.37       14.84      1.38 o 
   6   1   4      120.64      123.30      4.20 o 
   7   1   4       61.84       68.82      4.07 o 
   8   1   4      344.92      339.21      8.51 o 
   9   1   4       54.55       52.85      3.52 o 
  10   1   4       40.32       34.49      4.63 o 
  11   1   4        5.58        4.68      0.94 o 
  12   1   4       51.21       56.92      4.55 o 
  13   1   4        7.98        9.62      1.88 o 
  14   1   4       88.84      110.15      9.98 o 
  15   1   4        6.61        4.44      1.26 o 
  16   1   4       23.04       22.44      3.44 o 
  17   1   4        9.86       -0.27      5.34 o 
   0   2   4     1025.87     1170.94     37.83 o 
   1   2   4      185.24      193.80      5.12 o 
   2   2   4       75.92       74.77      5.24 o 
   3   2   4       73.24       82.72      4.21 o 
   4   2   4      131.06      137.31      4.07 o 
   5   2   4       11.25       12.83      2.17 o 
   6   2   4       68.22       75.08      3.76 o 
   7   2   4      258.74      283.79      7.31 o 
   8   2   4      184.96      191.89      6.47 o 
   9   2   4       22.07       19.48      1.88 o 
  10   2   4        5.82        7.77      2.06 o 
  11   2   4       37.64       35.44      3.44 o 
  12   2   4       11.70        9.31      1.54 o 
  13   2   4       72.27       73.52      6.64 o 
  14   2   4       17.95        9.38      4.59 o 
  15   2   4       46.18       38.15      5.10 o 
  16   2   4       47.00       45.57      6.99 o 
  17   2   4        1.60        4.33      2.16 o 
   1   3   4      134.52      142.60      5.02 o 
   2   3   4       11.63        6.58      1.41 o 
   3   3   4      176.49      187.93      6.33 o 
   4   3   4      105.32      100.20      4.74 o 
   5   3   4       58.75       63.22      3.30 o 
   6   3   4       99.46       88.78      4.39 o 
   7   3   4      149.64      132.16      4.20 o 
   8   3   4      178.89      207.60      7.10 o 
   9   3   4      194.78      203.20      6.46 o 
  10   3   4      152.97      158.91      6.27 o 
  11   3   4       89.30       88.38      4.50 o 
  12   3   4        6.64        5.58      1.43 o 
  13   3   4        5.21        0.25      3.97 o 
  14   3   4       54.88       54.38      6.97 o 
  15   3   4        0.50        0.17      2.13 o 
  16   3   4       29.85       24.69      4.27 o 
  17   3   4       21.30       17.53      5.09 o 
   0   4   4      175.09      160.82      6.00 o 
   1   4   4       62.87       63.99      4.09 o 
   2   4   4      164.77      165.54      5.52 o 
   3   4   4       26.18       35.86      2.89 o 
   4   4   4      516.82      549.29     13.35 o 
   5   4   4      376.14      384.53      9.97 o 
   6   4   4      198.39      188.67      6.05 o 
   7   4   4       59.11       60.36      4.52 o 
   8   4   4      163.20      167.29      6.03 o 
   9   4   4       10.05        8.40      1.32 o 
  10   4   4       31.89       25.89      2.91 o 
  11   4   4      290.37      320.21     15.03 o 
  12   4   4       53.76       49.02      5.51 o 
  13   4   4       90.15       88.29      7.52 o 
  14   4   4       34.56       33.26      4.66 o 
  15   4   4       28.86       25.52      3.28 o 
  16   4   4       30.86       31.96      4.72 o 
  17   4   4       15.99       15.64      2.70 o 
   1   5   4       50.93       57.44      2.77 o 
   2   5   4      332.37      341.36      8.81 o 
   3   5   4      619.96      653.63     16.82 o 
   4   5   4       97.40       88.64      3.61 o 
   5   5   4      210.56      225.72      7.06 o 
   6   5   4       36.25       39.38      3.97 o 
   7   5   4       13.65       11.56      1.46 o 
   8   5   4       14.63       14.41      1.78 o 
   9   5   4      400.61      425.65     13.93 o 
  10   5   4       67.69       75.63      3.78 o 
  11   5   4       64.61       55.32      5.79 o 
  12   5   4        3.68        6.41      1.65 o 
  13   5   4        5.71        3.30      2.33 o 
  14   5   4       14.50       12.73      4.42 o 
  15   5   4        7.74        4.17      1.74 o 
  16   5   4        2.14        2.48      1.55 o 
  17   5   4       79.79       72.02     30.33 o 
   0   6   4       34.22       27.45      4.57 o 
   1   6   4      108.94      117.83      6.48 o 
   2   6   4       54.57       50.33      4.98 o 
   3   6   4      231.75      225.15      7.13 o 
   4   6   4       86.68       85.50      5.97 o 
   5   6   4       47.42       43.26      5.34 o 
   6   6   4      381.79      382.68     10.92 o 
   7   6   4      264.10      291.87      8.73 o 
   8   6   4       14.64       10.87      1.65 o 
   9   6   4       11.12       10.26      1.57 o 
  10   6   4       57.10       48.71      5.74 o 
  11   6   4       11.19       10.38      2.24 o 
  12   6   4       18.56       13.49      2.70 o 
  13   6   4      113.65      102.46      7.71 o 
  14   6   4       47.26       41.12      5.42 o 
  15   6   4       20.49       17.16      2.64 o 
  16   6   4       63.91       60.81      6.61 o 
   1   7   4       31.62       32.95      3.31 o 
   2   7   4      132.90      124.87      5.61 o 
   3   7   4      153.44      154.18      5.83 o 
   4   7   4       64.45       70.38      5.57 o 
   5   7   4      206.20      205.54      7.01 o 
   6   7   4      116.82      110.40      6.36 o 
   7   7   4      312.00      325.52     11.67 o 
   8   7   4      207.83      228.02      8.05 o 
   9   7   4      492.81      547.28     17.80 o 
  10   7   4       57.04       64.47      5.64 o 
  11   7   4       84.17       77.86      6.47 o 
  12   7   4       45.00       32.60      4.80 o 
  13   7   4       39.47       31.40      4.50 o 
  14   7   4       64.71       62.01      5.98 o 
  15   7   4        4.83        5.11      1.97 o 
  16   7   4        1.68        3.52      2.18 o 
   0   8   4      756.70      789.52     30.56 o 
   1   8   4       52.40       56.36      4.62 o 
   2   8   4       38.59       41.30      4.17 o 
   3   8   4      103.61       97.13      6.61 o 
   4   8   4      232.42      230.01      8.14 o 
   5   8   4      119.34      133.16      6.45 o 
   6   8   4      106.37      102.27      7.17 o 
   7   8   4      317.56      329.13     10.44 o 
   8   8   4       31.04       29.02      3.01 o 
   9   8   4        2.46        6.26      3.85 o 
  10   8   4        5.60        6.83      2.13 o 
  11   8   4       37.98       37.84      4.62 o 
  12   8   4       50.02       38.63      5.55 o 
  13   8   4        8.50        4.39      2.30 o 
  14   8   4       17.99       14.23      2.53 o 
  15   8   4       23.02       21.72      4.51 o 
  16   8   4       24.30       16.57      3.18 o 
   1   9   4       56.73       63.20      5.13 o 
   2   9   4      312.75      308.54      9.09 o 
   3   9   4      229.97      239.92      7.71 o 
   4   9   4        0.17        0.65      1.58 o 
   5   9   4       68.89       69.95      5.79 o 
   6   9   4       82.85       85.42      4.91 o 
   7   9   4       40.63       36.02      3.60 o 
   8   9   4      133.82      130.71      7.29 o 
   9   9   4        6.27        4.44      1.67 o 
  10   9   4      140.88      155.26     10.17 o 
  11   9   4       54.95       39.72      5.31 o 
  12   9   4        9.46        5.75      1.62 o 
  13   9   4        8.79        6.64      1.61 o 
  14   9   4       19.55       14.62      2.81 o 
  15   9   4       17.33       12.93      2.80 o 
   0  10   4       26.38       31.21      4.07 o 
   1  10   4      195.01      191.26      7.75 o 
   2  10   4      126.09      139.24      4.85 o 
   3  10   4      109.96       98.15      8.48 o 
   4  10   4       31.42       31.83      3.19 o 
   5  10   4       44.43       38.69      3.88 o 
   6  10   4       82.32       75.30      6.87 o 
   7  10   4       31.38       33.91      3.31 o 
   8  10   4       88.96       91.04      7.78 o 
   9  10   4       12.43        9.12      1.89 o 
  10  10   4       99.15      108.60      6.96 o 
  11  10   4        7.21        4.99      1.82 o 
  12  10   4       92.25      101.51      9.37 o 
  13  10   4       68.58       57.34      7.37 o 
  14  10   4        2.32        1.44      2.42 o 
  15  10   4       10.59       11.34      2.79 o 
   1  11   4      191.25      168.48      6.73 o 
   2  11   4       29.83       31.73      2.87 o 
   3  11   4       88.00       75.13      6.51 o 
   4  11   4        5.59        1.73      1.45 o 
   5  11   4      107.24      109.94      5.78 o 
   6  11   4       34.71       25.12      3.62 o 
   7  11   4        0.62        0.37      1.47 o 
   8  11   4        9.63        9.98      2.03 o 
   9  11   4       45.34       50.46      5.25 o 
  10  11   4       14.42       13.61      2.80 o 
  11  11   4      109.08      125.46      9.03 o 
  12  11   4       47.10       38.04      4.93 o 
  13  11   4       44.12       40.64      6.33 o 
  14  11   4       93.32      102.82     13.20 o 
   0  12   4      717.72      734.99     32.20 o 
   1  12   4        4.69        5.76      1.33 o 
   2  12   4      163.20      154.04      7.87 o 
   3  12   4       66.44       77.32      5.24 o 
   4  12   4       58.82       55.06      5.18 o 
   5  12   4       99.32       96.08      8.62 o 
   6  12   4       58.67       59.47      5.98 o 
   7  12   4       30.92       22.67      3.17 o 
   8  12   4      104.88       96.69      9.76 o 
   9  12   4        3.18        3.83      1.30 o 
  10  12   4       87.00       99.05      4.91 o 
  11  12   4       15.45       13.50      2.58 o 
  12  12   4       26.17       17.17      3.20 o 
  13  12   4        9.66        6.29      1.89 o 
  14  12   4       29.60       23.56      4.21 o 
   1  13   4       60.75       72.71      6.57 o 
   2  13   4       99.22      100.21      5.13 o 
   3  13   4       27.12       28.82      2.64 o 
   4  13   4      160.46      165.86      7.27 o 
   5  13   4       78.87       75.33      6.93 o 
   6  13   4      229.10      242.13     12.13 o 
   7  13   4       17.35       16.66      2.96 o 
   8  13   4      129.74      154.46     10.47 o 
   9  13   4      144.16      157.44      7.37 o 
  10  13   4       35.85       33.79      3.96 o 
  11  13   4       46.29       39.44      4.57 o 
  12  13   4        1.65        1.94      2.78 o 
  13  13   4        1.49        4.50      1.95 o 
   0  14   4      159.08      170.73     12.20 o 
   1  14   4        8.01        5.96      1.26 o 
   2  14   4      111.78      110.07      4.86 o 
   3  14   4       96.58       95.64      7.53 o 
   4  14   4       36.36       32.29      4.40 o 
   5  14   4      134.87      151.45      7.86 o 
   6  14   4        7.66        4.45      1.26 o 
   7  14   4       91.53       82.21      8.04 o 
   8  14   4       18.94       20.56      2.99 o 
   9  14   4       13.32       12.69      2.52 o 
  10  14   4       23.76       23.35      2.73 o 
  11  14   4        2.91        4.92      1.63 o 
  12  14   4       10.38       10.22      1.89 o 
  13  14   4        9.52        8.05      2.07 o 
   1  15   4       48.96       48.47      4.39 o 
   2  15   4      184.50      197.69     10.30 o 
   3  15   4        3.55        5.85      1.44 o 
   4  15   4       13.74       13.85      2.51 o 
   5  15   4       30.10       19.22      3.05 o 
   6  15   4      187.98      206.42      8.51 o 
   7  15   4       14.97        9.61      2.19 o 
   8  15   4       80.43       58.75      6.04 o 
   9  15   4       10.23        7.57      1.30 o 
  10  15   4       30.14       24.42      3.46 o 
  11  15   4        1.18        2.59      1.22 o 
  12  15   4       13.59       10.58      1.98 o 
   0  16   4       71.83       60.06     10.41 o 
   1  16   4        5.73        4.17      1.97 o 
   2  16   4       20.25       14.04      2.63 o 
   3  16   4       16.27       16.09      2.73 o 
   4  16   4        4.56        4.06      1.82 o 
   5  16   4        9.27        6.36      2.01 o 
   6  16   4       63.05       51.41      5.89 o 
   7  16   4       66.43       46.42      6.99 o 
   8  16   4       76.81       69.54      7.76 o 
   9  16   4        4.35        2.32      2.17 o 
  10  16   4        2.75        1.39      1.44 o 
  11  16   4        7.19        6.62      1.49 o 
   1  17   4       14.44       15.98      3.35 o 
   2  17   4       42.43       44.40      5.17 o 
   3  17   4       41.15       41.37      5.22 o 
   4  17   4       22.76       22.76      2.84 o 
   5  17   4       79.23       65.56      8.77 o 
   6  17   4       99.68       99.95      9.86 o 
   7  17   4       93.21       97.53     10.45 o 
   8  17   4       28.63       23.87      3.64 o 
   9  17   4       31.35       37.28      4.37 o 
  10  17   4       14.93       12.83      2.35 o 
   0  18   4       13.77       12.29      4.15 o 
   1  18   4        2.77        4.36      1.90 o 
   2  18   4        7.46        9.50      1.84 o 
   3  18   4       27.44       21.05      3.06 o 
   4  18   4        3.48        1.93      2.14 o 
   5  18   4        2.54        5.73      1.64 o 
   6  18   4       36.49       36.91      4.37 o 
   7  18   4      126.73      121.21     11.29 o 
   8  18   4      123.87      129.84     12.96 o 
   9  18   4        4.72        7.14      3.88 o 
   1  19   4       51.30       48.89      8.03 o 
   2  19   4       18.91       17.65      2.70 o 
   3  19   4        7.07        7.34      2.10 o 
   4  19   4        2.66        4.52      1.83 o 
   5  19   4       42.28       42.94      4.81 o 
   6  19   4       15.64       17.03      2.75 o 
   7  19   4        9.40       10.14      2.18 o 
   0  20   4        2.99        0.91      1.51 o 
   1  20   4       19.01       13.57      2.67 o 
   2  20   4        9.68       10.97      2.51 o 
   3  20   4        3.58        6.10      1.79 o 
   4  20   4       30.92       29.27      5.50 o 
   5  20   4       31.73       22.33      3.34 o 
   2   0   5       70.85       65.89      6.25 o 
   4   0   5      205.78      213.97     10.22 o 
   6   0   5       28.14       22.55      3.04 o 
   8   0   5       88.06       90.13      7.20 o 
  10   0   5      111.52      112.57     13.82 o 
  12   0   5      158.06      196.61     17.20 o 
  14   0   5       65.53       82.65     23.87 o 
   0   1   5      116.09      126.04      7.93 o 
   1   1   5       31.26       34.83      3.33 o 
   2   1   5      259.14      278.67      6.88 o 
   3   1   5      344.16      377.48     10.21 o 
   4   1   5      389.29      430.40     12.05 o 
   5   1   5       49.69       50.52      3.00 o 
   6   1   5      118.40      122.74      4.04 o 
   7   1   5      122.95      133.57      5.15 o 
   8   1   5       42.55       37.70      3.98 o 
   9   1   5       15.74       15.55      2.33 o 
  10   1   5       36.50       30.48      3.28 o 
  11   1   5       26.08       30.68      3.32 o 
  12   1   5       19.02       17.91      3.06 o 
  13   1   5       16.84       16.59      2.94 o 
  14   1   5       21.84       23.98      5.02 o 
  15   1   5       58.72       74.45     12.35 o 
   1   2   5      639.38      702.12     16.71 o 
   2   2   5        9.93        8.41      1.19 o 
   3   2   5       99.74      109.39      5.11 o 
   4   2   5       37.68       34.51      2.61 o 
   5   2   5      151.17      160.09      5.48 o 
   6   2   5       69.38       63.14      3.44 o 
   7   2   5       29.97       32.53      2.48 o 
   8   2   5        3.63        2.22      3.11 o 
   9   2   5       46.52       39.77      4.39 o 
  10   2   5       41.81       36.67      3.60 o 
  11   2   5       71.38       65.89      6.53 o 
  12   2   5       15.75       21.93      3.07 o 
  13   2   5       31.79       22.90      3.82 o 
  14   2   5       32.68       47.58      7.67 o 
  15   2   5       37.77       19.60      8.53 o 
   0   3   5      204.69      195.75      7.88 o 
   1   3   5       97.77       99.18      4.79 o 
   2   3   5      112.60      111.29      5.53 o 
   3   3   5       60.82       56.18      4.14 o 
   4   3   5       59.71       64.17      4.11 o 
   5   3   5        4.90        2.13      1.68 o 
   6   3   5        3.91        3.33      0.69 o 
   7   3   5      324.17      363.67     11.25 o 
   8   3   5       14.05       13.19      2.20 o 
   9   3   5        6.46        6.71      1.96 o 
  10   3   5       34.37       25.13      4.22 o 
  11   3   5       19.20       13.98      2.49 o 
  12   3   5       58.80       51.54      7.33 o 
  13   3   5       27.78       18.93      3.77 o 
  14   3   5       17.10       14.81      3.58 o 
   1   4   5      109.80      110.88      4.38 o 
   2   4   5      200.65      213.64      6.57 o 
   3   4   5      101.15      102.69      5.14 o 
   4   4   5      183.09      204.18      5.91 o 
   5   4   5      160.35      168.95      5.50 o 
   6   4   5      211.52      239.76      9.30 o 
   7   4   5       21.61        8.62      1.88 o 
   8   4   5       11.42        7.79      1.74 o 
   9   4   5      146.72      164.87     11.09 o 
  10   4   5      129.83      125.33      8.90 o 
  11   4   5        1.08        0.04      1.78 o 
  12   4   5       78.67       71.80      9.96 o 
  13   4   5       21.54       19.44      4.52 o 
  14   4   5        9.63        6.18      3.77 o 
   0   5   5        0.56        0.38      1.35 o 
   1   5   5        5.95        5.06      0.94 o 
   2   5   5        2.71        2.87      0.90 o 
   3   5   5       46.93       44.72      3.81 o 
   4   5   5      135.46      140.11      4.87 o 
   5   5   5      261.01      301.23     10.04 o 
   6   5   5       55.55       47.98      4.40 o 
   7   5   5      135.99      145.86      8.30 o 
   8   5   5      242.63      258.94     13.15 o 
   9   5   5       92.22       90.52      7.79 o 
  10   5   5       19.85       15.47      3.06 o 
  11   5   5       45.14       41.82      5.89 o 
  12   5   5       25.66       15.53      4.22 o 
  13   5   5        1.56        1.03      2.14 o 
  14   5   5        1.06        5.34      4.36 o 
   1   6   5      149.69      161.79      5.28 o 
   2   6   5      217.41      232.33      8.23 o 
   3   6   5       72.48       76.68      6.21 o 
   4   6   5      217.45      237.86      8.19 o 
   5   6   5       57.87       53.34      4.96 o 
   6   6   5        4.44        3.62      1.74 o 
   7   6   5       63.73       60.35      4.81 o 
   8   6   5       39.16       38.62      4.83 o 
   9   6   5       49.95       40.65      5.35 o 
  10   6   5       32.09       33.67      4.97 o 
  11   6   5        9.85        9.23      2.60 o 
  12   6   5       13.98       17.21      3.29 o 
  13   6   5       17.50       18.30      4.09 o 
  14   6   5        1.49        4.49      2.00 o 
   0   7   5      204.65      212.24     10.11 o 
   1   7   5       30.12       28.56      3.47 o 
   2   7   5       48.76       49.34      4.12 o 
   3   7   5       55.66       53.00      3.88 o 
   4   7   5       20.19       23.13      2.58 o 
   5   7   5      125.77      128.76      6.92 o 
   6   7   5       68.55       68.34      5.46 o 
   7   7   5       27.19       22.37      3.79 o 
   8   7   5       65.80       48.73      5.77 o 
   9   7   5        2.31       -0.23      2.56 o 
  10   7   5        7.59        9.23      2.31 o 
  11   7   5        6.33        7.06      2.52 o 
  12   7   5       20.82       16.19      3.50 o 
  13   7   5        1.61        4.32      1.67 o 
   1   8   5       22.10       17.78      2.37 o 
   2   8   5      191.93      188.75      7.17 o 
   3   8   5        5.66        7.23      1.28 o 
   4   8   5      104.02      111.71      9.36 o 
   5   8   5        8.12        6.86      1.72 o 
   6   8   5       15.20       16.21      2.68 o 
   7   8   5        1.91        2.77      1.82 o 
   8   8   5       14.45       14.59      2.28 o 
   9   8   5       30.94       26.92      4.31 o 
  10   8   5       10.19       12.03      2.64 o 
  11   8   5       40.75       32.47      6.25 o 
  12   8   5        8.23        9.30      2.10 o 
  13   8   5       17.37       12.09      3.32 o 
   0   9   5      339.70      356.85     18.50 o 
   1   9   5        0.34        1.67      1.47 o 
   2   9   5        0.35        2.25      1.53 o 
   3   9   5       18.60       19.08      2.78 o 
   4   9   5       30.92       23.50      3.00 o 
   5   9   5        3.54        3.93      1.50 o 
   6   9   5        6.99        3.15      1.83 o 
   7   9   5        1.67        5.08      1.41 o 
   8   9   5       42.31       37.16      4.27 o 
   9   9   5       13.44        9.12      2.69 o 
  10   9   5        1.49        1.99      2.25 o 
  11   9   5       59.12       51.93      9.25 o 
  12   9   5        9.72        8.56      2.60 o 
  13   9   5       30.17       20.08      4.35 o 
   1  10   5       55.72       48.73      4.01 o 
   2  10   5       16.00       18.51      2.55 o 
   3  10   5       25.85       26.84      3.64 o 
   4  10   5       72.31       62.70      6.38 o 
   5  10   5       30.90       34.21      4.30 o 
   6  10   5       13.63       15.41      4.23 o 
   7  10   5       23.56       24.24      3.82 o 
   8  10   5       15.98       12.14      3.01 o 
   9  10   5       35.15       32.52      4.55 o 
  10  10   5       37.86       25.70      3.71 o 
  11  10   5        0.96        2.30      1.97 o 
  12  10   5        3.86        1.92      1.49 o 
   0  11   5       45.28       55.02      7.13 o 
   1  11   5        3.84        3.72      3.11 o 
   2  11   5       59.54       64.78      6.78 o 
   3  11   5       30.91       27.44      3.85 o 
   4  11   5       29.15       26.52      3.86 o 
   5  11   5       13.13       10.97      2.65 o 
   6  11   5       87.09       99.91      7.88 o 
   7  11   5       11.84       12.37      2.39 o 
   8  11   5       10.91        8.63      1.96 o 
   9  11   5       33.64       27.94      5.44 o 
  10  11   5        1.75        3.70      2.39 o 
  11  11   5        1.37        3.63      2.47 o 
  12  11   5       36.26       23.88      5.95 o 
   1  12   5       39.16       43.10      4.28 o 
   2  12   5       40.44       36.45      4.28 o 
   3  12   5        4.39        4.47      2.85 o 
   4  12   5       19.59       17.85      2.98 o 
   5  12   5        8.78       11.83      2.56 o 
   6  12   5       17.06       17.30      3.17 o 
   7  12   5       59.50       64.39      7.16 o 
   8  12   5       17.26       18.16      2.66 o 
   9  12   5       26.20       23.93      3.49 o 
  10  12   5       38.73       28.55      4.59 o 
  11  12   5       49.13       37.74      7.49 o 
   0  13   5       42.21       49.80      5.69 o 
   1  13   5       13.88       10.16      2.07 o 
   2  13   5       55.93       51.32      5.92 o 
   3  13   5       20.96       14.90      2.89 o 
   4  13   5       84.77       89.41      9.80 o 
   5  13   5       12.67        9.76      3.12 o 
   6  13   5       20.06       15.42      2.51 o 
   7  13   5        9.62        8.94      2.21 o 
   8  13   5       67.12       65.37      9.52 o 
   9  13   5        1.52        3.83      1.91 o 
  10  13   5        8.01        5.21      1.61 o 
   1  14   5       44.46       30.31      4.08 o 
   2  14   5       29.55       25.38      3.89 o 
   3  14   5        6.92       11.49      2.21 o 
   4  14   5        9.06        8.69      2.05 o 
   5  14   5        5.06        5.48      1.31 o 
   6  14   5       17.58       11.52      2.47 o 
   7  14   5       40.76       43.31      5.78 o 
   8  14   5       35.03       42.67      5.22 o 
   9  14   5       10.83       10.36      2.61 o 
   0  15   5       46.95       41.98      8.65 o 
   1  15   5        6.79        8.55      2.48 o 
   2  15   5        7.59        6.78      1.98 o 
   3  15   5       99.64      101.54     11.80 o 
   4  15   5       33.86       26.24      4.42 o 
   5  15   5       13.73       13.89      2.37 o 
   6  15   5       38.34       34.23      4.85 o 
   7  15   5        7.38        7.95      2.25 o 
   8  15   5       29.14       22.35      4.32 o 
   1  16   5       58.23       48.12      7.96 o 
   2  16   5       52.39       50.86      8.29 o 
   3  16   5        4.45        2.35      1.72 o 
   4  16   5       33.45       26.30      3.80 o 
   5  16   5        5.71        3.36      1.56 o 
   6  16   5      163.20      194.53     20.87 o 
   7  16   5        0.53        4.21      1.57 o 
   0  17   5        2.97        2.22      2.66 o 
   1  17   5       48.82       42.48      6.80 o 
   2  17   5       13.34       10.99      2.47 o 
   3  17   5        4.49        6.66      1.68 o 
   4  17   5       11.28       10.15      2.36 o 
   5  17   5       23.60       23.24      3.65 o 
   1  18   5        4.26        1.96      1.88 o 
   0   0   6      609.77      721.94     71.70 o 
   2   0   6      422.16      506.35     29.70 o 
   4   0   6      514.85      589.64     34.15 o 
   6   0   6      191.55      224.87     15.20 o 
   8   0   6       42.73       40.16      5.90 o 
  10   0   6      143.38      187.60     20.07 o 
   1   1   6        5.92        5.32      1.11 o 
   2   1   6        3.93        6.27      1.24 o 
   3   1   6       61.81       61.95      4.68 o 
   4   1   6       58.42       55.34      4.41 o 
   5   1   6        5.19        5.42      2.12 o 
   6   1   6       63.94       61.18      5.50 o 
   7   1   6       11.25        7.26      2.09 o 
   8   1   6      111.01      135.41      9.22 o 
   9   1   6        3.46        4.75      1.78 o 
  10   1   6       54.05       43.56      6.52 o 
  11   1   6       18.71       16.56      3.73 o 
   0   2   6       90.33      101.82      8.92 o 
   1   2   6       85.00       93.87      6.67 o 
   2   2   6       66.11       63.71      5.12 o 
   3   2   6       52.85       59.92      3.92 o 
   4   2   6       17.05       16.31      2.10 o 
   5   2   6       10.74        9.95      1.52 o 
   6   2   6       62.18       60.72      5.32 o 
   7   2   6      142.28      156.64      9.90 o 
   8   2   6       17.67       13.83      2.72 o 
   9   2   6       11.25       14.61      2.39 o 
  10   2   6       41.34       26.98      5.81 o 
  11   2   6       51.45       37.25      6.95 o 
   1   3   6       29.47       26.53      2.84 o 
   2   3   6      114.40      124.73      6.43 o 
   3   3   6       44.34       49.02      3.71 o 
   4   3   6      102.79      106.61      6.07 o 
   5   3   6        8.65        9.16      1.62 o 
   6   3   6      251.76      309.16     15.40 o 
   7   3   6        3.90        5.37      1.94 o 
   8   3   6        4.81        2.44      2.85 o 
   9   3   6        3.28        2.43      1.86 o 
  10   3   6       21.11       21.32      3.49 o 
  11   3   6       12.19        9.59      2.85 o 
   0   4   6      113.69      113.17      9.78 o 
   1   4   6       27.36       23.48      2.72 o 
   2   4   6       94.77       98.50      5.56 o 
   3   4   6      100.57      119.67      4.91 o 
   4   4   6        8.39        8.53      1.45 o 
   5   4   6       29.89       26.33      3.00 o 
   6   4   6        8.21        8.38      1.93 o 
   7   4   6        0.84        1.53      1.91 o 
   8   4   6        0.54       -0.47      1.85 o 
   9   4   6       18.34       13.34      3.48 o 
  10   4   6        3.24        2.19      3.87 o 
  11   4   6       47.40       40.64      7.77 o 
   1   5   6        0.09        1.64      1.55 o 
   2   5   6        4.84        7.03      1.17 o 
   3   5   6       54.23       47.13      4.30 o 
   4   5   6       14.93       11.27      2.15 o 
   5   5   6       47.71       39.44      4.45 o 
   6   5   6       42.04       35.56      4.60 o 
   7   5   6        5.79        5.21      1.60 o 
   8   5   6       39.93       40.47      7.34 o 
   9   5   6        1.90        8.93      2.74 o 
  10   5   6        3.50        0.42      2.40 o 
   0   6   6       23.96       17.72      4.26 o 
   1   6   6       55.40       54.69      5.33 o 
   2   6   6       18.77       17.13      2.85 o 
   3   6   6        0.41        3.74      1.41 o 
   4   6   6       77.87       71.68      7.11 o 
   5   6   6       98.25      108.12      9.91 o 
   6   6   6        1.69        3.12      1.46 o 
   7   6   6       52.60       52.87      7.53 o 
   8   6   6        1.98        8.94      2.47 o 
   9   6   6        0.10       -1.44      2.20 o 
  10   6   6       14.59       15.07      3.87 o 
   1   7   6       13.47       10.95      2.48 o 
   2   7   6       83.24       97.26      8.17 o 
   3   7   6       14.69       14.60      2.68 o 
   4   7   6        6.64        6.22      2.17 o 
   5   7   6       24.13       21.13      3.26 o 
   6   7   6       46.79       49.71      7.10 o 
   7   7   6       11.30        8.21      2.31 o 
   8   7   6        7.54        4.59      2.15 o 
   9   7   6       26.15       26.63      4.96 o 
   0   8   6       13.25       16.52      3.58 o 
   1   8   6       13.10       10.72      2.34 o 
   2   8   6       22.96       26.61      3.22 o 
   3   8   6       89.67       94.34      9.52 o 
   4   8   6      108.63      118.41      9.22 o 
   5   8   6       27.70       32.64      3.80 o 
   6   8   6       18.21       16.74      2.78 o 
   7   8   6        4.22        7.27      4.15 o 
   8   8   6        1.23        2.06      1.72 o 
   9   8   6        6.74        4.86      2.09 o 
   1   9   6       29.49       29.36      3.73 o 
   2   9   6       21.66       17.12      2.66 o 
   3   9   6       17.55       13.46      2.88 o 
   4   9   6       15.99       14.05      2.28 o 
   5   9   6       11.30       10.04      2.40 o 
   6   9   6       46.64       35.73      5.35 o 
   7   9   6       34.33       29.06      4.47 o 
   8   9   6       15.89        9.59      2.09 o 
   0  10   6       56.76       45.39      8.41 o 
   1  10   6       13.85        9.97      2.45 o 
   2  10   6        5.61        3.92      2.22 o 
   3  10   6       17.55       20.14      3.85 o 
   4  10   6       92.80      112.83     11.00 o 
   5  10   6        4.79        4.55      1.76 o 
   6  10   6       30.28       23.41      3.54 o 
   7  10   6       18.55       13.89      2.79 o 
   8  10   6       16.29       10.21      4.28 o 
   1  11   6        4.32        3.57      2.41 o 
   2  11   6       17.04       22.12      3.48 o 
   3  11   6        1.45        1.67      1.92 o 
   4  11   6       19.53       20.48      3.19 o 
   5  11   6        5.63        3.77      1.59 o 
   6  11   6       19.66       13.29      2.76 o 
   7  11   6       26.69       24.86      4.95 o 
   0  12   6        7.87        9.42      2.46 o 
   1  12   6        9.27       14.67      3.10 o 
   2  12   6       11.73       11.91      2.60 o 
   3  12   6        5.05        4.25      1.84 o 
   4  12   6        0.81        1.76      1.62 o 
   5  12   6       14.55       14.37      2.58 o 
   1  13   6        3.44        5.34      2.28 o 
   2  13   6       18.65       12.74      3.78 o 
   3  13   6       49.79       51.21      7.70 o 
   4  13   6        0.15       -0.80      2.52 o 
   2   0   7       18.19       14.57      3.23 o 
   4   0   7       88.22      123.00     17.14 o 
   0   1   7      151.49      172.74     16.85 o 
   1   1   7        0.72        5.73      1.58 o 
   2   1   7        4.13        4.32      1.30 o 
   3   1   7        3.93        3.91      1.69 o 
   4   1   7       29.66       21.14      2.91 o 
   1   2   7        9.98        8.27      1.51 o 
   2   2   7       11.08        9.97      1.82 o 
   3   2   7      119.56      146.08     11.97 o 
   4   2   7       22.72       17.40      2.77 o 
   0   3   7       15.84       17.20      4.07 o 
   1   3   7        4.64        4.14      1.20 o 
   2   3   7       17.91       13.32      2.26 o 
   3   3   7       16.98       13.25      2.09 o 
   1   4   7       21.77       25.22      3.29 o 
   2   4   7        7.55       11.62      2.03 o 
   3   4   7        7.39        4.94      1.30 o 
   0   5   7       12.46       12.38      3.68 o 
   1   5   7        3.37        7.67      2.16 o 
   2   5   7       13.25       17.44      7.00 o 
                                                 
